# Supplementary material for: Spatial patterns of transcriptional activity in the chromosome of Escherichia coli
Source: Genome Biol. 2004 Oct 27;5(11):R86. doi: 10.1186/gb-2004-5-11-r86 (PMC545777; doi:10.1186/gb-2004-5-11-r86)
Supplement: Additional data file 1 — A table of the intensities used in the analysis of spatial patterns [file gb-2004-5-11-r86-s1.xls]

## Sheet: Wild type in LB
Additional data file 1. Table of the intensities used in a spatial pattern analysis of transcription of MG1655 wild type in LB
Name	B#	Transcription (Cy5)	Genomic DNA (Cy3)	Transcription (Cy5)	Genomic DNA (Cy3)	Transcription (Cy5)	Genomic DNA (Cy3)	Transcription (Cy5)	Genomic DNA (Cy3)	Genomic DNA (Cy5)	Transcription (Cy3)	Genomic DNA (Cy5)	Transcription (Cy3)	Genomic DNA (Cy5)	Transcription (Cy3)	Genomic DNA (Cy5)	Transcription (Cy3)
thrL	b0001	2644	777	4173	1598	5133	2887	6505	6473	2830	4760	761	2669	960	1288	9221	7911
thrA	b0002	5305	2565	10889	4633	5530	4145	13022	9792	8039	8711	5935	9480	5726	4490	14982	13498
thrB	b0003	3911	1574	6582	2983	5513	2567	13427	10015	5521	6268	2070	4486	1810	2261	8729	10560
thrC	b0004	2852	2253	2964	955	1692	606	6683	4120	2038	2503	1030	2433	299	285	3970	5650
yaaA	b0006	2109	1742	2815	1719	1918	1462	3472	3603	3325	2713	1801	2599	1831	1794	6622	7011
yaaJ	b0007	2707	3462	1295	787	1153	1402	6736	17656	982	1068	996	1640	3116	1015	7909	4062
talB	b0008	7905	498	6059	464	7627	571	12945	2096	1094	9664	898	10524	1131	9475	3638	33181
mog	b0009	4306	2713	3799	2035	3018	2092	5675	6676	3836	4050	4911	7082	2559	2508	8508	14259
yaaH	b0010	3774	3446	4643	2837	1923	2231	5763	8548	4510	4191	5972	7377	7052	4171	10560	10484
b0011	b0011	1035	2187	1379	2195	1024	2243	3454	6967	3992	1447	3039	1869	1474	587	9034	5039
htgA	b0012	896	317	1134	336	1098	615	5235	5482	497	1073	1945	3904	3167	3363	942	1117
yaaI	b0013	1968	2074	2594	2030	1128	1701	2474	3923	4120	2866	2457	2897	2192	894	5671	4127
dnaK	b0014	51748	880	36743	880	14419	2768	55587	3741	2037	46896	1527	47328	5282	15380	10220	53143
dnaJ	b0015	9864	2053	12258	2311	3806	2473	9366	4544	4363	13874	2268	10628	3422	3291	9311	12044
yi81_1	b0016	8198	4998	6697	4276	4747	4524	9580	16006	7887	6827	6645	8649	5336	3006	27242	20714
yi82_1	b0017	6171	3528	7049	3581	3123	2729	9655	12545	5897	5639	6663	8380	3949	2777	18489	18515
gefL	b0018	5085	2614	3090	1763	685	765	5575	8222	2712	2937	2421	3719	3276	2806	9429	6298
nhaA	b0019	3002	2611	3582	3772	2592	3055	7980	6994	6501	3598	3637	4024	1973	1115	1027	1687
nhaR	b0020	2276	2556	4024	3591	1574	2654	4066	7061	5294	3119	4034	3745	3918	1665	15783	6908
insB_1	b0021	2787	4651	3350	5263	1895	4467	3927	12339	9015	3201	5131	2972	4909	1485	22595	7127
insA_1	b0022	3607	5539	3432	4540	1131	3513	5505	17211	5129	1972	4395	2369	5162	1103	33942	11077
rpsT	b0023	3914	787	3946	875	4909	732	7169	3799	1507	5709	142	1297	1015	3690	6720	17527
yaaC	b0025	6749	1725	11523	2819	11118	3011	6953	4844	6201	9214	3595	8825	2410	4287	13297	32873
ileS	b0026	5815	1500	6621	1687	6199	2040	11767	3924	3285	8271	2100	7700	2750	5036	6390	17053
lspA	b0027	2064	1089	4100	1947	1846	1266	3672	3989	4796	8490	1627	3057	1217	1125	963	1700
lytB	b0029	2733	1321	3489	1649	2576	1403	5257	2925	2264	2772	1875	4041	1721	2087	5403	12586
yaaF	b0030	3147	2395	3482	2319	2137	2095	3311	4968	4795	4380	3016	4489	2926	2152	7583	9281
dapB	b0031	2692	1636	1149	640	1598	1241	7910	10057	3523	2295	4186	4870	8710	6017	14839	7949
carA	b0032	1330	2353	1604	2801	1636	2425	4395	6043	3638	1457	3890	2312	2205	1090	8378	15738
carB	b0033	645	1107	1214	2432	2105	2190	2665	3647	5047	1431	3899	1591	3693	1366	13033	20073
caiF	b0034	1775	2658	1134	2671	1072	2148	2584	4870	4905	2390	3311	2203	2590	1350	10050	6087
caiE	b0035	3100	2629	2773	3459	1034	1891	3457	5882	5407	5550	4796	4223	2871	976	10219	7547
caiD	b0036	667	1680	1406	4271	1470	3270	5136	13232	5883	1163	3396	1504	1867	649	11407	6160
caiB	b0038	709	2839	1321	4448	1137	4133	4838	11295	7428	1206	3269	1291	2771	715	9448	3831
caiA	b0039	1001	2463	1485	3543	1164	3945	4004	5985	8516	1851	4998	1899	4253	1253	10313	4198
caiT	b0040	896	2883	1622	3846	1450	4844	3798	14638	7378	1428	3009	1396	3008	816	11307	3899
fixA	b0041	1069	1401	1349	1930	1120	2111	2572	5185	6086	1600	2481	2056	1876	799	13233	4311
fixB	b0042	642	2143	1074	3737	735	2557	4083	7399	4916	1000	3299	1285	2864	889	8389	3445
fixC	b0043	952	3282	1061	2919	871	3198	2962	8432	4994	1382	4822	2254	3729	489	12732	3989
fixX	b0044	3318	1245	7997	3536	9364	2289	2949	2956	6061	5230	4721	6762	2397	3483	12130	6007
yaaU	b0045	997	3724	1377	4459	900	3915	4480	11426	5218	1116	4926	1447	6247	983	15546	5122
yabF	b0046	538	221	1480	2001	1302	1895	3717	5462	3337	1781	3565	2422	2506	1251	7846	3995
kefC	b0047	926	2827	1270	4556	1462	3231	2894	8095	7243	1576	3793	1497	3074	994	839	1671
folA	b0048	1920	1594	2368	1902	2993	1986	2684	3453	3241	2768	2562	3340	3310	2981	6875	9646
apaH	b0049	2586	2238	2667	2422	2645	2253	4514	7327	4197	2894	2862	3393	2300	1967	7341	9708
apaG	b0050	1588	905	3751	2152	2798	1394	5718	5061	3489	3187	1821	3387	1054	1206	7083	10851
ksgA	b0051	4103	2495	6473	3504	6292	3137	6707	7831	6637	5960	3615	5727	2157	2219	6968	15968
pdxA	b0052	3475	1828	5401	2814	3226	1999	6867	7097	4716	5779	2836	5552	1993	2538	7844	19381
surA	b0053	9767	2172	8709	1805	8413	1765	13498	5382	2920	8928	3244	13487	2318	7895	6660	28475
imp	b0054	1097	752	1957	3603	6010	3261	2164	852	3976	2774	3901	3104	6161	2699	6476	8478
yabH	b0055	2790	3645	5304	5318	2554	3048	4558	6849	8258	3819	6817	4062	6666	2703	11558	10549
yabP	b0056	1934	2666	2812	3061	2141	2671	4405	7183	3907	1857	1869	1975	1441	867	10696	5831
yabQ	b0057	1023	413	2185	616	2499	1080	15204	6191	2731	3010	2433	3772	740	1090	5720	6976
yabO	b0058	1561	1835	1465	1576	2666	1959	4171	5856	7483	3328	2355	2121	1811	1233	10361	8238
hepA	b0059	4219	2515	5171	3732	3334	2772	4178	2083	2427	3748	4946	5413	2943	2610	9522	11223
polB	b0060	1824	1362	3285	2910	3988	4654	5752	11971	5742	2628	3622	3353	5101	2045	1017	2018
araD	b0061	631	1052	1094	1378	1166	1519	4576	5853	2936	1633	2244	1417	3009	1251	8033	4505
araA	b0062	3796	4041	5096	3071	68	31	6285	4199	4921	3210	450	1376	8083	5413	7521	4739
araB	b0063	673	1669	1240	3055	1166	2101	3462	7259	3605	1313	4003	1584	717	1043	9965	4328
araC	b0064	2310	3714	1404	2912	1315	2599	5998	11046	8228	3593	4384	2614	2937	1958	8908	5251
yabI	b0065	2481	2228	4758	3807	2509	1829	9142	6678	7497	4599	5855	5690	4211	1649	14027	8739
yabJ	b0066	1218	1344	1639	2019	1885	1690	3066	4791	3664	1980	1797	1495	2019	1033	13701	10023
yabK	b0067	1258	2516	1634	3357	1005	1301	2960	6109	6093	2315	4680	3049	3260	1358	9002	5754
tbpA	b0068	1595	1917	2451	2634	1545	1913	2551	4511	4380	2562	3228	2923	2867	1584	7518	5434
yabN	b0069	1501	2164	2250	2977	1998	3553	6675	10726	6582	2267	2968	2402	2651	1044	11412	6049
yabM	b0070	484	187	1183	488	1323	504	2358	712	595	941	2134	2610	5274	4803	7815	6872
leuD	b0071	948	1992	1415	2362	1005	2711	4469	5729	5796	1892	4817	2104	3175	1079	12360	5024
leuC	b0072	1119	2168	1624	2373	845	2286	2167	4844	5430	2526	1825	1549	2863	973	7697	2930
leuB	b0073	1076	2325	1265	2242	670	1769	3276	5973	4202	2041	2810	1867	2453	592	9544	3457
leuA	b0074	1203	2917	552	614	753	2382	2084	5719	6230	2615	4358	2142	3548	1033	8387	2852
leuL	b0075	3352	2328	2751	1604	2759	1788	4578	6733	2405	3520	4820	8236	4376	2170	5367	4922
leuO	b0076	1075	2799	1573	2526	464	1740	2431	6347	3887	1695	2835	1802	2746	845	9991	2381
ilvI	b0077	2695	4051	3593	4607	1206	4022	6580	12403	6251	3013	4674	3313	6796	1258	17808	7224
ilvH	b0078	1436	2637	2519	3258	1527	2490	2810	5811	4853	2352	2853	2081	4698	2285	8639	4798
fruL	b0079	4659	2414	2976	869	1628	740	11535	10587	2814	2865	5671	11135	1379	1176	4490	3530
fruR	b0080	1703	368	7372	2966	1845	480	3318	1022	4668	7220	4298	11285	3805	4327	13601	26861
yabB	b0081	7185	2377	11844	4452	6117	3060	10675	4886	3721	5305	5166	9230	4436	3620	5632	18624
yabC	b0082	3262	1381	4672	2367	3095	1936	10156	6716	3035	3687	2482	4880	2331	2154	7794	14711
ftsL	b0083	3998	2347	10507	4546	4769	3023	8221	5498	9900	7150	4799	6452	6035	4338	9615	16154
ftsI	b0084	5353	2483	4954	2620	3216	1963	8570	5350	4663	5313	3629	6568	2656	3048	7520	11580
murE	b0085	3650	1483	4987	2325	6698	3402	11916	8593	4620	5242	2259	4750	2910	2876	10666	20523
murF	b0086	3087	1514	3277	1632	4212	2509	15439	11563	3662	3961	1629	3142	1793	2172	8093	16767
mraY	b0087	1316	1287	1727	1742	1015	1308	2772	3284	2571	1977	1489	1800	1723	1077	11601	8677
murD	b0088	2767	1723	3364	2306	3281	2191	7889	7106	522	846	2687	4307	1647	1934	8117	12724
ftsW	b0089	32647	6467	3499	1358	2166	682	6207	7925	1858	3877	3384	5406	2477	2580	5290	6782
murG	b0090	1863	1275	2394	1923	3584	2665	4050	3850	4715	3156	3682	3978	2845	2176	12068	14599
murC	b0091	3195	2133	4354	2978	3666	2350	7259	7027	4861	4009	3074	4434	1920	1972	7665	13092
ddlB	b0092	2266	1636	2826	1770	4157	2157	12151	10092	2909	3346	2552	3454	2947	4176	8557	15002
ftsQ	b0093	2911	1524	3989	2274	2987	1844	5215	4855	4015	4033	2581	4304	2047	2082	6567	14170
ftsA	b0094	8999	3312	6823	2079	8376	2698	16104	11775	4442	6946	4478	9970	4509	6170	9098	25644
ftsZ	b0095	7661	1983	10085	2455	9755	2361	7915	4992	3728	9723	2766	10054	3096	7881	7878	28592
lpxC	b0096	6077	2337	6581	2289	4045	2102	11256	7961	4550	7729	2571	6338	3325	4854	6394	19470
secA	b0098	6324	1573	7596	2054	3960	2093	5817	3711	5099	10526	2974	9755	3332	3825	6494	12953
mutT	b0099	5130	2956	4048	2151	4912	2390	6334	6267	4348	5528	1198	1966	4424	3503	11562	12041
yacG	b0101	2037	2183	3724	2636	1643	1196	2094	861	3386	2856	2267	3374	2217	1668	5212	6768
yacF	b0102	4082	2327	2847	1274	4118	2210	9570	7515	3159	3477	3548	5611	2602	3193	8807	24031
yacE	b0103	3860	2028	8004	4326	4673	2926	6858	7901	6873	5813	6318	7982	3684	2616	7530	14005
guaC	b0104	3295	2976	3571	3034	4147	2617	7741	9809	4583	3270	40	123	3622	4364	9233	12841
hofC	b0106	899	3030	1152	2474	1044	2722	4533	17851	4432	1253	2915	1466	3320	941	9524	3931
hofB	b0107	1490	2690	1603	2907	1387	2999	6330	16951	4905	1960	3285	2287	3259	1294	10166	3857
ppdD	b0108	2410	2783	3385	4045	1406	2470	2110	3951	5404	2888	3162	2726	3439	1489	7661	3141
nadC	b0109	2869	2091	2762	1909	2655	2496	6818	9228	4670	4066	3172	4348	3334	2135	9221	9290
ampD	b0110	2100	2529	2577	2616	1332	2341	4639	7072	4070	2445	3600	3681	2354	1080	9693	6654
ampE	b0111	1536	3012	1699	3398	1105	2893	2281	5678	5839	2124	3924	2328	3060	1142	10757	5322
aroP	b0112	1373	2179	1933	2859	1326	2535	3847	5662	4731	2041	2995	2416	2048	875	933	1643
pdhR	b0113	6720	1583	8861	2140	11561	2000	9943	5323	4127	7453	2179	7628	1749	4443	6408	28234
aceE	b0114	8110	982	12988	1476	60702	1437	17541	5725	3171	9816	1607	9357	2199	38127	6269	65535
aceF	b0115	7629	1667	9866	1928	33501	1372	14426	5003	1788	4397	2430	9449	1356	15122	5189	65535
lpdA	b0116	11998	1789	14488	2167	20275	1474	11174	3529	4933	20051	2375	13850	2849	14838	7557	49850
yacH	b0117	2007	4228	2532	3795	1441	3317	3295	9871	6000	2554	4840	3169	3933	876	14339	7152
acnB	b0118	17553	1785	18180	2028	8642	1888	12010	3083	4472	26519	2852	24353	3288	10177	8127	45216
yacL	b0119	4517	1639	6016	2125	4520	1347	10390	3140	4394	5338	2157	4945	2570	4077	6581	10866
speD	b0120	5809	1939	8286	2039	4821	2132	5806	6788	3044	6443	2182	6625	2436	4063	6839	16168
speE	b0121	7853	1476	10769	2021	14784	2459	6348	4413	3691	7908	2481	9291	1912	6153	14911	45894
yacC	b0122	2908	1290	4592	2299	3155	2017	3017	4081	3100	4991	2359	4400	3120	3202	7863	6527
gcd	b0124	1182	2155	1098	1210	1455	2080	5116	5214	4447	4020	2726	1855	1949	764	15091	10808
hpt	b0125	3518	2179	3884	2035	4377	2269	7016	11686	4297	5428	2401	3706	3489	3756	7855	12669
yadF	b0126	2614	589	3128	700	5849	1437	5078	2245	2213	5288	2194	8052	1560	3368	10462	26841
yadG	b0127	2188	1160	3145	1917	3498	2260	7244	7522	2318	2663	936	2633	2511	2090	9758	9881
yadH	b0128	1444	1899	2870	3592	1949	2656	6209	10935	6070	2380	3171	2671	1997	973	12231	6079
yadI	b0129	1734	2632	1134	1726	938	1250	3154	4673	3950	1834	3369	2728	2420	1391	7242	3906
yadE	b0130	3407	4001	5347	4607	2795	3109	5683	3661	6708	3749	7149	4344	10188	3777	5614	7524
panD	b0131	3115	1379	4381	1971	4756	2622	9235	6726	3358	4301	2016	4615	897	1421	7480	12605
yadD	b0132	1519	1848	2394	2466	3381	3584	5254	9176	3511	1638	3400	2632	2735	1414	9710	5093
panC	b0133	3822	2932	5201	3478	3466	2981	8870	7126	6056	4955	4502	5065	3675	3408	10188	17415
panB	b0134	4611	1770	6183	2584	7825	2949	10559	7259	4761	6974	2700	7073	1476	2367	9235	17544
yadC	b0135	4028	3262	2717	2915	925	2020	3276	8333	4560	4875	4943	3501	4359	2000	14720	8088
yadK	b0136	716	2207	1483	3236	1806	3299	3181	7335	4844	1048	2351	1345	1385	596	15350	10496
yadL	b0137	2096	3957	3067	4986	1371	3371	4399	7134	11239	4362	6190	2760	3606	1786	12361	6049
yadM	b0138	1145	2246	2370	3225	1119	2368	4130	8441	5482	2854	1714	1149	1347	551	10906	4693
htrE	b0139	626	2837	1235	4362	778	3332	3675	10711	5498	940	4539	1539	2590	631	15934	3470
ecpD	b0140	821	3040	1928	3891	59	31	3406	8382	5520	1613	3011	1762	3144	953	10058	3104
yadN	b0141	578	2081	1320	2189	865	3102	4067	7030	7668	2253	3993	1628	2850	1018	10079	3187
folK	b0142	1605	1824	2903	2669	2153	2692	4628	5198	6286	3613	4275	3246	3221	1918	9071	10664
pcnB	b0143	2991	996	3742	1194	6794	1865	5543	3149	3184	4807	3126	6889	2091	4392	11025	31836
yadB	b0144	5653	274	4802	385	15177	399	18777	1931	922	10411	552	5450	866	7480	2317	26406
dksA	b0145	7768	1091	14093	2713	13214	2591	28266	4196	4567	14016	1774	10108	1380	3652	990	1879
sfsA	b0146	3489	892	3860	1248	3788	1164	13722	10666	2354	6016	1844	5601	1987	3554	6203	12033
yadP	b0147	1696	1419	2294	1270	2414	1823	5631	4357	4934	3214	2442	2779	1804	1434	8709	10311
mrcB	b0149	545	206	1413	637	1450	602	5456	4723	832	1396	2162	3676	6173	4987	26876	14899
fhuA	b0150	9593	2408	10414	2739	1117	2956	17849	15007	4519	11354	557	2717	4559	1274	10005	9767
fhuC	b0151	2640	3320	2519	3141	1258	3498	3248	6346	6899	3640	6043	4281	4124	1357	10395	5910
fhuD	b0152	2466	2971	2883	3097	951	2293	4470	7268	5044	3081	2940	2973	3166	1178	6422	3840
fhuB	b0153	1671	3302	2306	3823	867	2454	5986	13348	4337	1690	3814	2282	5574	1340	8378	6297
hemL	b0154	2878	1604	3623	1997	7245	3322	7561	8808	6485	5173	1384	2297	2142	2863	13135	23951
yadQ	b0155	2178	2822	2719	2982	1901	2473	3426	5702	3600	2227	3447	2915	4068	1904	7066	6150
yadS	b0157	1792	1477	6360	4409	2755	1862	12348	10159	7218	3840	5527	3617	78	182	6609	7003
yadT	b0158	1345	1586	2391	2699	2302	2510	4538	6155	4545	2078	2733	2561	1469	980	9509	7776
pfs	b0159	2872	1680	5052	3050	3723	2174	6567	5248	4780	4152	3482	4143	3885	3322	4233	11316
dgt	b0160	2064	2509	3698	3601	2544	3611	5643	9112	1398	1283	3768	3179	2300	1058	11177	6782
htrA	b0161	2707	1367	3676	1378	2098	1426	6003	3656	3140	3768	2166	4242	2431	2761	6901	14563
yaeG	b0162	1147	1134	1868	2273	1793	2124	4141	6924	4372	1863	1674	1706	2095	963	9256	6337
yaeH	b0163	2855	1737	2101	1473	5082	2621	4646	2791	7189	5527	1255	2150	1676	2034	5105	5953
yaeI	b0164	880	1287	1454	1726	969	1428	3919	6534	3564	2096	2088	1548	2038	892	4918	3188
b0165	b0165	2317	2819	1813	1759	950	1320	7686	13133	5003	3386	3260	2801	2676	1381	3941	3347
dapD	b0166	3629	1773	4710	2321	3566	2494	8803	5541	4871	7281	2509	5153	2701	2635	7480	20749
glnD	b0167	2395	2969	2949	3437	3366	4578	6093	12814	8130	3087	3997	2992	4189	1629	16353	10518
map	b0168	3197	793	5491	1268	5025	1057	5609	2160	2472	3325	1336	3738	1442	2577	3065	9758
rpsB	b0169	17668	722	17857	744	37184	1600	20233	3959	1762	15981	988	16560	777	10374	4554	60036
tsf	b0170	11135	1123	14143	1679	29767	1435	10820	3962	2591	13417	1605	12745	1491	13513	8394	65535
pyrH	b0171	2959	928	3627	894	10448	1531	6132	3755	3660	4129	1722	4225	2957	6637	7517	43121
frr	b0172	7790	1214	8765	1503	13937	1854	10935	4472	3527	10658	1807	10448	2380	8093	4701	29232
yaeM	b0173	2607	1808	2661	1811	3963	2452	4366	6088	3281	3165	2555	3412	2245	2140	14531	19684
b0174	b0174	3929	1836	4718	2032	4489	2066	11017	7525	4168	6594	2282	5151	2945	4157	9476	20158
yaeL	b0176	7423	2655	8129	2668	5466	2638	15001	10215	4950	8213	3408	8268	2978	4397	11449	23088
b0177	b0177	11084	2186	12623	2087	14294	2802	16414	9606	6633	21691	2522	10010	3882	13113	12065	48205
hlpA	b0178	7169	1604	6286	1394	11332	1988	9749	3220	3531	9125	2163	8081	2656	4930	6394	24276
lpxD	b0179	7654	2206	5905	1701	9695	2562	10918	8925	3588	7474	2229	8045	1749	3854	6680	26063
fabZ	b0180	4741	1754	5108	2082	11545	2583	6227	4925	5461	5398	2896	6457	1463	3555	12086	29172
lpxA	b0181	2306	1176	3080	1766	5742	2059	5823	6115	2492	2824	1433	2831	1596	2144	6885	14297
lpxB	b0182	2416	2274	3446	3164	3047	2522	6992	9717	3883	2569	2218	2665	2094	1740	8158	13110
rnhB	b0183	2918	2053	3288	2642	3740	2323	5507	4808	6156	4500	3605	3827	1755	2182	7782	13066
dnaE	b0184	3454	2149	6956	4420	9137	4548	11363	14209	6906	5173	3389	4650	3408	3103	925	1717
accA	b0185	4630	1845	8515	3498	7741	3064	8731	4888	46	63	2713	6925	1755	3146	7292	20550
ldcC	b0186	544	262	1152	441	1138	459	2440	999	607	1039	714	1423	4884	8088	8834	6295
b0187	b0187	1935	2329	2485	2245	1285	1725	6078	8866	4894	4575	2346	2593	2175	1128	7746	4564
mesJ	b0188	1323	1959	2565	3917	2691	3404	6042	9554	6412	2520	2865	2241	2727	1372	9135	7110
yaeO	b0189	1394	964	1971	1083	1450	1045	6347	4808	9031	7267	2228	3660	1915	1794	8647	7056
yaeQ	b0190	2546	1951	3026	1872	1818	1668	9310	9480	3688	3274	2059	2987	2130	1554	7479	6995
yaeJ	b0191	2288	1274	3374	2283	2432	1362	5047	3486	5382	4785	1981	3024	3919	2626	8756	9747
cutF	b0192	2340	2797	4744	5156	2995	4151	6452	8378	8301	4069	5287	3970	2623	1434	11220	8840
yaeF	b0193	1243	2258	2166	3834	1733	2568	2811	4959	5516	2140	4235	2812	1937	1038	10298	5436
proS	b0194	4165	1605	4402	1768	11636	2792	11836	8304	4383	5382	2748	5629	3004	6080	11909	56336
yaeB	b0195	1275	1137	1948	1309	1940	1470	4276	5460	2073	1668	1670	2120	1024	944	6590	8381
rcsF	b0196	2993	715	4501	1467	8258	2100	5749	2798	3794	5672	3229	7954	1450	3550	7191	20315
yaeC	b0197	4694	2342	5827	2768	3888	2139	5637	6983	4030	5169	3764	7168	1702	2006	7792	11323
yaeE	b0198	2046	2069	4193	4104	2079	2506	5378	8589	5801	3978	2933	3146	4494	2384	5666	5110
abc	b0199	1886	1985	3086	2371	1629	1620	5136	7091	2822	2196	2166	2523	2375	1463	7887	7637
yaeD	b0200	6270	2529	7451	2898	8455	2914	8807	6823	5968	7708	3492	6770	1869	2185	9050	16823
yafB	b0207	1443	1549	3122	2791	4002	3047	3514	6213	5084	2535	2994	2204	4141	2381	14511	11533
yafC	b0208	3752	2984	3483	2829	3610	2930	5228	4918	8021	5549	5042	4572	3316	1511	8364	5333
yafD	b0209	197	73	2014	2206	1303	2689	5525	8775	4136	2859	2714	3212	1946	916	8916	5308
yafE	b0210	1081	1318	1885	1893	1880	2032	4110	5039	4433	2540	1942	1796	1846	881	11317	8419
dniR	b0211	3310	1248	6650	2516	5495	1728	5847	3412	3281	6010	80	312	2269	6131	6529	22465
b0212	b0212	1156	1001	1432	1089	3715	2744	5410	4587	3719	2205	3521	3301	2448	1822	10622	10438
b0213	b0213	1505	1921	1646	2152	1458	2303	2621	4192	4623	2004	3611	3195	1627	995	9020	5290
rnhA	b0214	1895	2611	3767	3812	2144	2769	5731	5098	7663	3846	4008	2913	2106	1431	10738	10369
dnaQ	b0215	1925	1643	2433	1900	2228	1616	3450	4165	4148	3980	2184	2787	2359	2244	7961	6860
b0217	b0217	968	2268	1622	3698	1124	2727	3959	8196	4344	1267	4150	2534	1569	555	13057	3129
b0218	b0218	737	1279	1115	1381	1173	1771	5531	4610	3507	1739	2018	1456	1533	831	11237	5492
b0219	b0219	1565	1986	1623	1958	2400	2951	3439	5382	5171	1915	4405	2950	1808	832	17726	8717
b0220	b0220	2796	1225	3371	2123	6077	2019	10282	5090	2348	2950	2270	4251	1461	2295	8397	9862
b0221	b0221	1207	2429	2472	4754	1504	2760	4892	10742	5766	1738	3192	1820	3157	773	11407	3798
gmhA	b0222	2230	1153	2645	1410	3995	2197	4888	3241	3597	3994	3280	4402	1915	1933	8259	12901
yafJ	b0223	3787	1968	3194	1660	4343	2644	6067	6626	3268	4149	1899	3406	2721	2780	8185	10636
yafK	b0224	3392	2573	3630	2296	3235	2001	7576	10427	5094	4983	2490	3754	2785	3227	9533	11711
yafQ	b0225	1206	1305	1948	1478	810	873	3940	7104	1898	1625	1743	2056	1251	1007	5155	3829
dinJ	b0226	2403	2266	3495	2923	2096	1939	4445	12437	5327	3227	5896	6765	4853	1464	9123	10842
yafL	b0227	1309	1109	953	510	725	436	7649	6129	1495	2104	2725	1871	3296	1783	2885	2540
yafM	b0228	1230	2017	1878	2760	1028	1890	5380	10106	5196	2912	2786	2069	2787	1256	9597	4610
fhiA	b0229	784	2184	1522	4627	1555	4031	4555	10843	7776	1514	4082	1673	3038	892	8869	4204
mbhA	b0230	1182	2585	2144	5032	1285	3462	4561	7411	8211	2003	5446	2219	4234	1277	11871	4216
dinP	b0231	1115	2964	1721	3174	1192	3114	4576	13442	6359	1996	4468	1666	4399	1284	14668	6558
yafN	b0232	1376	2344	1759	2344	1037	1905	7378	5957	4957	2907	431	962	2204	885	6087	3488
yafO	b0233	1043	1556	1069	635	651	294	5116	1249	1947	1795	426	1061	4994	2776	1219	2092
yafP	b0234	1636	2796	2020	2608	979	1572	6297	8429	4520	2368	2262	1891	2153	829	8213	4457
b0235	b0235	974	1220	1343	1250	1485	1489	4109	5098	4103	2557	1944	1614	1619	829	6787	4804
prfH	b0236	1363	1175	2784	2796	2262	1898	5849	5740	4924	2750	2374	2278	4096	1794	6945	5282
pepD	b0237	10022	1704	18460	2707	17272	2618	22068	6819	6325	15289	3962	16391	4303	12211	14308	58813
gpt	b0238	4953	2138	4470	1748	5504	1807	8190	8131	3559	5576	2337	5554	2442	5330	6864	20314
yafA	b0239	2178	2014	3219	3085	2687	2784	7105	8892	5223	3686	2946	3061	2171	1562	9381	11013
crl	b0240	7480	1404	8145	1857	4089	1805	8999	4216	2499	7680	2333	9755	1073	1633	6822	10366
phoE	b0241	1491	1994	1663	2012	2024	2516	3625	11923	3730	2465	2595	1830	3298	1412	10152	4084
proB	b0242	1849	796	2358	969	3277	1948	8112	5807	1843	2183	1060	2221	2632	2315	6513	9335
proA	b0243	2926	1589	4175	2373	4236	2503	10728	8140	4952	4692	2489	4590	1815	2059	9985	14749
b0245	b0245	1050	1263	1683	2044	1446	1855	4102	4764	3078	1574	1960	1680	1112	688	7929	4614
yafW	b0246	391	326	1307	1577	1487	1664	4230	3372	1137	2353	2234	5010	3252	1684	6769	3639
b0247	b0247	5119	2381	4827	2519	1518	1312	1973	794	3475	5103	4736	6861	5337	4799	9352	8825
yafX	b0248	643	1121	938	1595	1231	2530	2429	2760	3307	1090	3688	1845	2376	862	12499	7972
b0249	b0249	1643	2509	1099	1723	1300	1577	3090	4229	2848	1411	3419	3497	2477	1306	8840	4793
ykfB	b0250	1260	1753	1376	1954	1283	2232	4864	5666	3756	1657	2735	1819	1765	766	12221	7866
yafY	b0251	807	2007	1064	3589	901	2688	2412	5536	5275	1326	3573	1750	2072	680	13541	4021
yafZ	b0252	2201	2473	2362	3053	2665	3228	4345	5344	5414	2469	3084	2360	3667	2280	9139	4656
ykfA	b0253	1404	3582	1450	3043	1062	2660	4015	11287	6451	1958	3242	1689	3909	1073	13389	4683
perR	b0254	1162	3458	1376	3044	1005	3045	3388	6482	6784	1528	3479	2080	2391	916	11736	3226
b0255	b0255	2236	3366	2034	2829	1185	2556	7032	11537	5314	2734	3137	2307	3192	1158	16327	5297
tra8_1	b0256	1307	2603	2087	3472	1055	3065	5736	9107	6181	2042	2825	2001	4030	915	27915	8908
b0257	b0257	650	1003	1947	2897	2592	3158	4531	6723	4528	1537	1682	1410	2014	746	11265	4735
ykfC	b0258	1120	2341	1472	1861	1440	2953	4330	10713	7471	2319	3619	1637	3770	1335	14392	7578
yi52_1	b0259	2288	1554	4562	2912	7652	5096	20698	21621	6035	3900	4452	3911	6959	3507	15615	21855
ykfD	b0260	1275	3964	1116	3159	618	1886	2847	7801	5801	1643	4693	1994	4388	1227	11819	3886
yagD	b0261	1307	2357	1628	3317	837	1832	6021	9765	4651	1889	2543	1779	3424	1317	6917	3515
yagC	b0262	659	1763	970	2028	638	1843	2572	6494	3958	1469	56	136	2018	575	8438	3334
b0263	b0263	4390	3561	1073	1764	1511	856	3192	4843	4367	3461	4352	3485	2765	1462	7700	4858
insB_2	b0264	1963	3927	3375	5902	3789	7161	5513	16945	10651	2571	6692	2920	4797	1198	32486	10177
insA_2	b0265	2758	4375	3533	5101	4134	6205	6100	13852	10927	3248	6721	3224	7160	1885	28633	8286
yagB	b0266	1971	3126	3115	3518	1310	2369	4579	8680	5945	3639	4680	3487	3787	1650	1065	1880
yagA	b0267	1894	3301	1730	3637	1282	2199	3675	13526	6260	2283	4519	1775	4653	1222	9700	4765
yagE	b0268	3159	2221	2680	1852	1431	2110	4532	5550	4335	4616	2159	3869	2957	1596	4141	4985
yagG	b0270	682	1448	1258	1775	2329	2310	2978	6530	4078	1423	3403	1801	3554	1038	6163	4224
yagI	b0272	1292	1155	1765	1490	1369	1412	2993	4120	2689	1836	1906	2002	1308	907	3002	4159
argF	b0273	1653	2612	1916	4237	3049	3941	6161	10239	5353	1856	3586	2086	2487	1349	9839	6140
insB_3	b0274	2233	4000	4149	6888	2866	6135	5379	18271	12565	3088	3266	1820	5469	1416	33075	10712
insA_3	b0275	2815	4433	2283	3076	2904	5641	4835	13585	12917	3422	6301	2690	9513	1526	24793	9982
yagJ	b0276	1243	3474	1502	3320	732	2580	4928	12286	6407	2180	2654	1538	3406	880	995	1778
yagK	b0277	1425	3055	1841	2293	813	1514	3890	8864	4632	2152	2394	1775	2841	1295	10860	4208
yagL	b0278	681	2042	917	1813	1009	2050	3620	6547	3295	996	2666	1888	1732	699	12001	2800
b0279	b0279	524	1001	921	1239	396	745	3888	7843	2632	1209	1379	1227	1321	429	10487	2598
b0280	b0280	3784	1812	3457	1617	3677	1988	6669	5501	3577	4092	2089	4026	1109	1512	10549	8578
b0281	b0281	1845	2198	3229	3406	3122	4284	7593	11376	8319	3637	2835	2682	3208	1512	16001	8262
yagP	b0282	3447	1592	1757	1729	4311	1468	5203	5699	2883	2705	2221	2334	1450	1050	8808	6280
yagQ	b0283	536	915	922	948	1325	2279	2743	4640	3274	896	2791	1413	2302	873	1083	3207
yagR	b0284	1052	2369	1194	3790	1088	2572	3277	9240	4442	1230	3663	1750	2686	896	8296	4632
yagS	b0285	440	757	892	1333	958	1625	2325	2565	2467	916	2288	1337	2035	654	6711	4918
yagT	b0286	525	1154	968	1256	1684	2887	2715	7262	2080	1244	2250	1294	2529	773	8112	5206
yagU	b0287	1482	1864	1417	1791	1069	1751	3016	4540	3034	1566	2673	2803	1321	809	9499	3841
b0288	b0288	1127	1738	841	1119	1554	1729	3124	4742	1869	893	2175	1654	1739	730	7776	4688
yagV	b0289	806	1716	977	1584	1087	2358	3858	5291	3377	1217	2758	1571	1691	758	9414	6061
yagW	b0290	507	1818	1058	2444	1259	4023	3221	12967	4600	984	3145	1244	3561	697	13490	4199
yagX	b0291	688	2407	802	2793	740	2957	2316	6921	6317	1171	4388	1542	2797	620	12671	3325
yagY	b0292	1283	2534	1298	2263	823	1763	3199	8219	4830	1597	2070	1309	2809	911	8414	3603
yagZ	b0293	1014	2054	1426	2501	666	1730	4878	9265	3477	1357	2133	1451	2129	706	1181	1789
b0294	b0294	715	2043	964	1916	919	1945	2510	4549	3491	1300	2065	1359	1728	752	8807	2842
b0295	b0295	425	681	1166	689	1389	2092	2697	4174	5492	3237	1156	1123	1936	1269	12296	8920
b0296	b0296	2547	2156	3720	2691	3843	3512	5382	5352	6011	4605	6189	7850	1102	623	8624	3221
eaeH	b0297	1645	3587	1754	4390	1776	3892	3188	9402	6409	2287	5529	2548	3343	1164	16611	4645
b0298	b0298	1458	4748	2536	6027	1098	3497	5247	24223	8717	2672	4736	2012	3686	747	1960	2694
b0299	b0299	2353	4671	3707	6826	3026	7303	5602	18761	10984	2693	6088	2832	8938	1968	29183	9215
ykgA	b0300	907	1847	1049	1705	1244	2645	3809	9688	3391	1345	2955	1433	2393	600	12324	4401
ykgB	b0301	1747	3720	1297	1841	847	2185	3250	11781	4424	1786	7516	10646	2797	803	16733	5369
b0302	b0302	1296	2609	1716	1888	614	1298	4154	8640	3888	2274	45	116	2251	825	1438	2439
b0303	b0303	1009	2080	2122	2823	1489	2207	3975	6077	3944	1957	1787	1284	3146	1521	8948	3434
ykgC	b0304	982	3508	1385	3322	842	2900	2040	5851	5656	1640	4150	1862	3868	1073	12682	3529
ykgD	b0305	563	1790	858	2123	527	1761	2799	3917	3083	967	2168	1299	1938	566	8851	2548
ykgE	b0306	1751	3360	2283	4034	1717	3017	5770	14195	6174	2494	3588	2298	2996	1433	10576	5579
ykgF	b0307	1235	2251	1604	2762	1561	3385	4604	10170	5393	1753	4208	2334	2170	824	12038	7630
ykgG	b0308	1687	1624	2320	2499	2762	2960	5219	6542	5279	2374	2650	2427	1922	982	18126	10265
b0309	b0309	1106	1433	1552	2034	1633	2194	2769	4436	2375	1276	3381	3570	1132	819	6027	2782
ykgH	b0310	410	1066	778	946	938	2569	2384	5179	3968	798	3476	1478	1839	622	12324	3912
betA	b0311	2487	3835	3273	4337	940	2713	6019	9614	5798	2516	4936	3159	5185	1123	9808	5097
betB	b0312	3050	2071	2960	2136	1912	2250	5080	5991	4890	4418	2695	4396	2791	1632	6413	6095
betI	b0313	6364	1348	6597	1461	2672	1661	65535	65535	2902	7891	2288	9223	1757	2093	5793	10336
betT	b0314	3989	4445	3678	3469	1157	1360	4251	4177	6013	3397	2555	1838	4595	4701	15465	9885
yahA	b0315	1523	2996	1168	2868	1766	2369	3010	6778	3931	1215	3226	1948	2185	1189	12147	4910
b0316	b0316	2766	1043	1811	979	2123	1386	5995	5548	1985	1676	2519	3796	1237	782	10020	5885
b0317	b0317	452	1075	880	1671	757	1855	2924	4666	3296	1043	2875	1273	1694	587	13880	6733
b0318	b0318	797	2248	1013	3166	669	2797	4977	8198	5274	1091	3131	1367	2280	720	11179	3112
b0319	b0319	1620	1624	1194	618	2448	2523	6069	2165	3360	1734	1311	2309	2690	1761	7461	4454
b0320	b0320	1379	1820	1445	2257	1727	2911	4376	7187	4268	2002	2976	1504	2926	1029	8533	4545
b0321	b0321	806	1831	1003	2338	1108	2468	2654	7888	3984	1159	3603	1811	2149	738	8233	4027
b0323	b0323	743	1830	878	2199	870	1930	2693	4865	3601	1123	3272	1831	2195	868	6678	3031
b0326	b0326	629	2627	1097	2907	582	2486	3663	8774	3906	978	2818	1303	2561	564	11366	2896
b0327	b0327	1419	1882	1102	888	1519	1843	4132	6315	6867	4536	1460	1105	1411	922	10482	6521
b0328	b0328	1035	2007	1047	2157	908	1829	3242	5304	3724	1311	1727	1229	2420	881	9207	3325
b0329	b0329	2042	3301	2863	2889	2296	1702	6274	8392	5321	3884	2332	2254	2935	2203	6544	5872
b0330	b0330	700	1892	1193	2705	1246	2830	3445	9027	5777	1451	3313	1615	3534	1026	16263	4616
b0331	b0331	1175	2599	1735	3037	1062	2110	2470	4066	3504	1319	3671	2068	3246	1380	7123	3267
b0332	b0332	2615	2784	1699	1783	1109	1380	3042	6599	3994	2876	2692	1940	1714	886	10734	7158
b0333	b0333	689	1592	1194	2542	1737	3599	2602	8603	4017	1594	2557	1141	3368	772	9038	4729
b0334	b0334	1034	3510	1314	3840	564	2402	5089	13871	5850	1501	3542	1534	3475	617	8660	3344
b0335	b0335	1113	3121	1649	3858	1130	3107	3997	14911	6742	1860	4725	1897	4268	1032	11211	3780
codB	b0336	1023	3593	1543	4591	1683	2894	3840	10353	7151	1621	4122	1693	4353	1850	10649	9533
codA	b0337	1048	1415	1630	1556	2699	1969	4688	8250	9144	3657	2684	1862	2581	2699	10348	20778
cynR	b0338	1040	458	4224	2467	8905	2862	4377	1961	3028	3069	3721	3850	11601	11437	1216	2557
cynT	b0339	896	1549	1085	1932	1123	2212	2640	3986	2711	1232	2903	2326	2589	895	6701	3896
cynS	b0340	1352	1486	1694	2304	2490	2639	3066	2665	5158	1961	1958	1836	1651	937	12239	5962
cynX	b0341	1466	3480	1157	3370	863	2546	5152	12674	6480	1502	3182	1629	3521	886	9728	3392
lacA	b0342	2064	1332	2949	2589	4288	3694	5421	7537	5397	4343	1755	3276	2430	2338	9050	3098
lacY	b0343	1098	2670	2028	4050	821	2634	4105	11307	6805	2430	3274	1914	3921	894	11000	3214
lacZ	b0344	1672	2842	1630	2889	779	1963	3968	7534	4398	1961	4176	2856	3456	1256	9280	3932
lacI	b0345	1913	1866	2384	2313	1772	2212	5141	7650	4844	2917	1673	2163	2086	1222	8558	5430
b0346	b0346	1730	2171	2601	3422	1118	2660	5452	7468	5818	2306	3275	2399	3219	1422	9218	4119
b0347	b0347	971	3315	1191	3725	654	2536	4448	12169	6231	1329	3875	1537	3815	718	9287	3025
mhpB	b0348	650	1641	986	2234	864	2175	3125	6898	3633	1061	2466	1337	1630	585	8239	3555
b0349	b0349	591	1869	1104	3605	764	2568	4464	9646	5449	1127	2794	1364	1716	641	11791	3117
b0350	b0350	989	2726	1334	3079	713	2027	3975	7675	5264	1734	2797	1357	2587	582	7260	3269
mhpE	b0351	554	1309	1260	2236	1077	3119	2673	3978	5270	1309	3875	1712	2906	844	13913	5855
b0352	b0352	951	1905	1218	3108	873	1918	3627	7655	3809	1043	3114	1934	1638	627	7296	3616
b0353	b0353	1273	3598	2127	6747	1650	4007	4514	10644	9888	1916	5607	1988	4327	1472	11287	4322
b0354	b0354	2776	1987	3817	2683	3025	1776	4680	4477	4002	3564	2268	3406	2553	2669	7058	8348
b0355	b0355	2849	2342	4461	3213	3237	2976	5488	8274	5952	4177	3092	3908	1512	1239	9057	8050
adhC	b0356	2412	1473	2953	1851	3293	2104	4423	6087	2855	3036	2044	3074	2156	2180	7619	11061
b0357	b0357	3812	2378	4128	2669	2311	1327	9991	4831	3680	4706	2169	4170	2679	2833	6475	8541
b0358	b0358	794	1839	1291	2327	1179	2397	3554	7087	4365	1432	3235	1715	1508	589	9456	4840
b0359	b0359	1498	2859	1462	2849	1130	2676	3178	7486	4568	1368	3580	2701	1623	740	9213	2936
yi21_1	b0360	938	2815	1390	3058	2486	5853	3873	12742	8894	1680	9128	2812	5285	1271	23293	7297
yi22_1	b0361	2323	6195	2704	6181	2211	5655	5183	25073	8507	2299	4213	1675	6139	1620	40728	11407
b0362	b0362	1386	3269	1378	3290	1120	3043	2853	9242	6694	1635	4789	2786	2767	1174	14120	5146
b0363	b0363	858	1834	1660	2689	2376	2840	4285	9338	4184	1453	2083	1234	4095	1088	9454	2998
b0364	b0364	492	1035	1072	1821	779	1801	3238	4973	5043	2024	2632	1425	1601	533	10482	4969
b0365	b0365	998	1600	4420	4401	2298	2692	2908	7304	7092	2950	4092	1784	4254	1390	13453	6097
b0366	b0366	832	1542	896	1943	2031	3304	3348	6326	5020	1203	2272	1459	2513	944	13320	6057
b0367	b0367	941	2086	1786	3818	2055	3255	4491	8697	6479	1776	4714	2216	1861	757	8307	4015
b0368	b0368	895	1456	1030	2288	1248	2055	2677	5970	3889	1384	3332	2149	1926	927	7337	3644
hemB	b0369	3155	1362	9684	4763	9469	2992	11924	9204	5895	5965	2958	5098	2645	4962	11132	26489
b0370	b0370	2290	2438	1749	1504	1982	1878	3328	2824	2183	1326	1636	1447	1128	635	9468	5224
b0371	b0371	1114	2645	1166	2877	1039	3201	4015	8725	4845	1423	3266	1791	1970	844	16676	4244
tra5_1	b0372	1985	3723	2283	4034	1949	4727	3236	10331	6310	2027	3765	2004	5556	1414	20728	5762
b0373	b0373	1160	4394	1337	3810	1097	3385	3525	20563	8535	2287	3854	1340	4540	954	19236	5005
b0374	b0374	1087	3428	1726	3748	708	2606	4306	14089	4220	1352	3751	1707	3601	761	11535	3324
b0375	b0375	2076	765	1581	606	529	104	11585	10998	6369	3971	2910	4474	4654	3279	7303	9241
yaiH	b0376	1783	2210	2044	1955	2661	2672	4667	11427	7471	3952	3316	2364	3170	2496	13125	11674
sbmA	b0377	1464	1979	1611	2645	1421	2232	3049	5526	5855	2504	3457	2121	3262	1352	8239	4924
b0378	b0378	1678	3262	1913	3494	1189	2273	5879	9956	5695	2321	2599	1918	3081	1244	9603	5726
b0379	b0379	3383	3081	3824	3770	1937	1501	4328	2184	8357	5577	576	1057	4984	3110	8475	8442
b0380	b0380	1072	2263	1497	2590	709	1420	3993	8076	3833	1549	2678	1665	1971	830	6068	3185
ddlA	b0381	4525	2074	5419	2708	4068	2213	13563	12518	4169	5850	2709	6020	2804	4035	8982	16864
yaiB	b0382	3250	2404	3138	2266	2604	1668	6159	7807	6707	5704	2128	3139	2788	2389	6619	5898
phoA	b0383	2260	2828	3143	3977	2595	3584	4460	9291	7150	3128	3908	3035	3038	1630	12579	5494
psiF	b0384	1223	1401	1720	1743	3603	2983	3229	4747	4864	2326	2735	1916	2999	1750	10433	5508
yaiC	b0385	3087	2698	3063	2111	2323	2500	2735	994	3834	3779	4862	4630	1289	1027	9965	10367
proC	b0386	2263	2359	3153	2746	2586	2206	6782	5016	6939	4271	3538	3501	4637	3139	8779	10686
yaiI	b0387	1319	1452	1883	1927	1589	1906	3239	4719	3082	1805	2770	2383	1119	691	6001	4935
aroL	b0388	2265	1330	2401	1161	3886	2800	7137	6891	3820	3396	1648	3178	1479	1359	10769	8677
yaiA	b0389	2329	1344	2786	1424	3003	1789	4962	3702	2858	3982	1789	3973	1788	1780	5885	5267
aroM	b0390	1856	2477	2466	3157	1875	2575	4752	8274	5409	2176	2743	2069	2270	1087	12225	4554
yaiE	b0391	1146	527	1755	737	2196	1578	5192	2372	1790	2264	3791	5032	2271	1579	12411	8340
b0392	b0392	1646	1887	1285	1584	915	1248	2068	3374	2511	1423	3006	2698	2426	1365	5216	3773
yaiD	b0393	1679	1187	2061	1646	4019	2897	4314	5632	5631	3758	2682	2897	2589	2117	9722	11467
yajF	b0394	2946	2387	2940	2610	4009	2765	10519	8663	5854	4331	4115	4869	2389	2519	10229	11932
b0395	b0395	947	1151	1682	1659	1475	1493	3199	4234	2600	1316	1915	1648	1643	788	6245	5166
araJ	b0396	597	1985	1094	2311	1267	3044	2827	8424	5233	1348	4350	1559	2943	868	10906	4450
sbcC	b0397	3320	4795	3408	4927	2363	3011	7344	11417	9639	4386	5780	4227	6536	3357	12307	11256
sbcD	b0398	2398	2674	2251	1937	2209	2603	5846	12152	4315	3082	3174	2904	3709	2610	9501	9332
phoB	b0399	1874	1416	1980	1464	1418	1852	5282	6455	3068	2569	2347	3172	2099	974	7255	4530
phoR	b0400	1607	2586	1824	2769	942	2273	3906	7982	5004	1811	3260	2657	2912	1079	8655	4014
brnQ	b0401	3061	4008	4527	5116	2837	4074	10684	16587	5805	2777	5629	4031	5406	2526	12052	9240
b0402	b0402	1746	2857	1612	3237	1947	2803	2976	6400	4567	1788	4319	2894	1919	1088	11216	7573
yajB	b0404	815	1083	1298	978	1941	2225	2998	5449	4444	3493	2105	1695	2123	1615	8874	5619
queA	b0405	1936	1015	2340	1227	3743	1842	5131	7050	2255	2624	2233	3252	2239	2793	9793	15040
tgt	b0406	3058	1528	3960	2024	3277	1467	4591	4313	2888	3937	433	1376	2183	3497	6858	16577
yajC	b0407	1887	639	3000	968	3101	801	6321	2117	3594	4586	1828	3177	1611	2036	4887	7992
secD	b0408	5612	1750	7691	2396	8156	2301	7915	6799	4253	7730	2727	7672	1634	3076	7854	26833
secF	b0409	3044	2120	4043	2809	3358	2266	4917	7648	3817	3277	3383	4071	3192	2865	11402	15275
yajD	b0410	2418	2051	2202	1301	1723	1335	3603	4481	4403	3586	3127	4073	1942	1619	6186	7481
tsx	b0411	21750	870	25115	1179	13921	1189	19519	4343	2326	28794	1341	23947	1065	7739	1005	2437
yajI	b0412	2024	1431	2144	1169	2308	1622	3213	4471	2360	2850	1813	2752	1404	1244	7054	6496
ybaD	b0413	1855	1211	2652	1619	2160	1697	4316	3702	235	406	1291	2493	1579	1553	5309	10610
ribD	b0414	4028	1883	5490	2078	6232	2603	8712	9600	4825	5492	1818	4047	1978	2832	8772	20453
ribH	b0415	4249	1298	8218	2200	6545	2157	9532	4648	2695	5776	3501	8796	5122	5621	6548	25436
nusB	b0416	5909	1743	5329	1443	4239	1402	12245	6023	2681	6270	1679	5723	1567	3817	5694	18492
b0417	b0417	2679	1128	6925	2784	7223	2470	5338	5776	4650	4629	3000	5032	4093	4857	10074	28503
b0418	b0418	796	649	1168	912	2173	1376	5463	4827	1019	1062	872	1311	1389	805	8716	6455
b0419	b0419	3109	2091	4639	3237	5532	3047	6620	6925	5895	4061	3687	4291	1894	1800	9533	8501
b0420	b0420	6434	2882	7125	2848	5852	2590	9320	8665	5197	7379	2657	5614	3412	5107	10839	25607
ispA	b0421	3502	1794	5409	2279	3314	1666	4263	4488	3528	4442	2221	4772	2177	2856	4758	9988
xseB	b0422	2225	1025	2597	985	2307	985	6583	4948	2452	4155	1256	3015	1644	2872	5123	12281
b0423	b0423	1561	1554	1704	2353	2385	1856	3665	4471	3228	2263	2213	2498	3102	2560	7592	12425
thiJ	b0424	1277	959	2000	1777	2272	1768	4312	4724	2760	2213	2097	2282	1584	1296	8206	7922
apbA	b0425	1733	1188	2349	1388	71	30	4927	4954	2007	2118	1750	2968	1963	1777	6635	8424
b0426	b0426	2216	1527	3445	3099	3725	3398	2038	768	5816	2681	2976	2658	11581	4422	10043	9899
b0427	b0427	1877	3299	2951	4046	1465	3148	4569	10397	6257	2825	5255	3394	4067	1269	11279	8636
cyoE	b0428	6730	1677	7083	1925	6475	1596	5347	4883	2915	8831	1759	6357	1798	4507	7743	20584
cyoD	b0429	5000	619	6975	771	12363	1275	7648	3279	2366	8521	1215	6738	1009	3665	8420	27295
cyoC	b0430	6112	852	12690	1513	14633	1644	13795	5983	4194	14129	1184	7644	1937	6597	5918	33380
cyoB	b0431	19228	1542	21771	1681	41136	2842	14539	5957	4957	24298	2561	16654	3570	25347	12855	65535
cyoA	b0432	14220	1938	21587	2388	22239	2795	16443	5124	4789	19815	3106	16326	1504	5261	7211	55956
ampG	b0433	3077	2814	3932	3521	1962	2522	2815	5618	5485	3771	4077	4177	3895	2273	9138	8476
yajG	b0434	9884	2130	11976	2339	8252	1763	18109	8558	3888	11340	1965	9591	2769	6971	7364	33426
bolA	b0435	4967	2612	4600	1880	63	31	10581	6660	3463	4656	2218	4238	2250	2866	6659	8393
tig	b0436	24652	1584	21864	1493	28719	1697	27702	6418	3142	25953	2383	27192	2513	23682	6710	62142
clpP	b0437	9808	877	9244	847	9345	1783	18820	5106	2016	13504	1313	12949	1642	4476	5641	17559
clpX	b0438	7792	1619	8154	1529	3307	1801	7059	5384	2521	8837	1745	8210	2619	3263	7352	16619
lon	b0439	14886	1475	13532	1561	6176	2396	15469	5166	2758	15213	1850	13596	2777	3459	7994	15975
hupB	b0440	12800	928	17734	1916	9546	805	14978	4406	3605	22240	2688	17663	2279	10930	6826	35143
b0441	b0441	1214	458	1220	449	2767	955	5020	2863	1680	3570	308	1219	4638	8679	8641	13567
b0442	b0442	2028	2167	2439	3132	2539	2514	4269	6119	7452	3591	2978	2842	1222	1089	6545	5856
b0443	b0443	1237	1594	1108	1306	4091	3873	3914	6627	5629	2016	2417	1993	1944	1034	10117	6042
b0444	b0444	3488	1555	5004	2583	3728	2440	9921	6507	5308	4794	2340	4662	1727	1973	8808	16406
ybaE	b0445	2932	2588	2474	2776	4216	4221	2608	3097	5859	2970	5062	2697	6338	2036	13493	6645
cof	b0446	1662	1938	2887	3415	1458	2274	4022	6156	6061	2416	3076	2543	1798	833	9837	4995
b0447	b0447	1015	2202	1734	3492	1653	3511	4937	6100	6067	1711	2550	1625	2163	942	8485	4229
mdlA	b0448	1365	3885	1338	3302	1063	3453	4726	10143	5320	1421	5084	1953	6844	1275	15758	6547
mdlB	b0449	901	2182	1249	3330	1074	2373	2812	5750	5818	1549	3045	1590	2405	863	904	1648
glnK	b0450	2045	2869	1513	1828	3234	3928	2910	3887	4465	1775	4013	2272	1122	573	8958	4584
amtB	b0451	498	449	765	230	572	458	2323	799	611	759	840	1117	188	410	1134	2126
tesB	b0452	1474	1554	1999	2385	2899	3150	3777	4688	5114	1965	2528	2352	2445	1337	17002	11437
b0453	b0453	1180	892	2255	1572	3211	2015	6198	8623	1998	2015	2095	2655	1664	2510	7330	5081
b0454	b0454	703	1095	1274	1026	1007	570	2744	2021	1984	1440	840	1090	1374	1370	11401	7147
ybaA	b0456	1597	1490	1910	2651	1258	1493	4004	6379	5022	2217	2996	2200	4315	1538	9711	4376
b0457	b0457	1284	2979	1297	2219	1494	2623	3357	8280	5576	2254	3396	1732	3064	966	11250	4820
b0458	b0458	1394	2831	1699	1143	1048	984	2091	746	5468	2820	3006	2719	5052	1759	7620	7130
b0459	b0459	1356	851	1752	1038	2124	1212	3544	3556	2178	2297	331	1165	2317	2242	6998	6643
hha	b0460	2777	767	2756	586	1390	768	6141	4680	927	2771	822	3462	1677	2121	5564	7795
ybaJ	b0461	1447	714	2633	827	935	723	1778	730	4256	5511	3347	5298	100	209	6236	4850
acrB	b0462	3261	1672	2438	785	2700	1536	6475	4378	4931	4371	1080	2303	5703	3224	15292	16054
acrA	b0463	9188	2406	12271	2818	7643	1932	19236	9429	4659	11780	2426	10081	2625	7962	7539	24371
acrR	b0464	3684	3444	9181	4935	4068	3256	5604	6523	8418	5407	4284	5015	42	137	10637	9343
b0465	b0465	893	1351	896	1344	1847	2650	3457	7243	4375	1395	2325	1524	2351	1080	12598	7486
ybaM	b0466	815	778	990	682	1642	1256	13877	2595	1065	1027	1350	1357	2887	1231	6436	4672
priC	b0467	1907	1746	3475	2364	1050	1360	2269	3106	4147	3440	2598	3321	2805	2441	5345	4737
ybaN	b0468	3785	1803	3892	1937	2080	1535	3557	5089	4302	4279	41	149	2349	1751	7900	9473
apt	b0469	4938	2314	5760	2660	4806	2036	9283	8160	4390	5591	2162	4411	2337	4285	5498	17011
dnaX	b0470	5615	2474	7188	2765	5403	2595	7571	8611	5091	6970	3876	8718	4555	6367	6305	25034
ybaB	b0471	3720	635	480	156	4398	643	8016	3354	1461	4464	1135	5751	947	4509	2583	14404
recR	b0472	3422	1750	4928	2047	2076	1330	4229	3773	3653	4980	2580	5211	2032	2464	3271	12442
htpG	b0473	12788	896	24162	1497	8418	3826	52916	5021	4827	35557	1985	27464	3309	3690	8202	26460
adk	b0474	10968	1980	9610	1663	12922	1668	16611	5254	2653	8917	1304	6623	2115	11516	8678	48575
hemH	b0475	2682	2650	3561	2555	2774	2847	5527	7748	4670	3314	4351	4604	3894	2428	7195	7794
ybaC	b0476	1356	1992	1539	3138	1454	2848	3919	6582	6665	2583	3116	1704	2294	865	9241	4167
gsk	b0477	2679	2794	1902	1813	2013	1437	9621	11636	5841	3687	102	221	2982	2772	8202	11893
ybaL	b0478	3808	3367	4564	5430	2945	3592	8314	11899	7437	3910	5673	5028	3961	2200	15007	11686
fsr	b0479	1816	3033	3790	5897	2002	4051	6426	13504	10001	3272	4146	2465	4458	1674	15210	6570
ushA	b0480	2754	2850	3419	3100	2878	2453	11606	10540	6845	3892	3522	3372	3708	2783	11015	9242
b0481	b0481	1849	1918	1781	1618	2608	1946	5471	7161	3697	2473	2402	2255	1782	1172	11032	8538
b0482	b0482	3048	2832	2115	1445	2148	2884	8586	11375	5113	3469	3042	3591	4169	2081	9945	5503
b0483	b0483	2018	1383	2557	1534	78	33	6175	3828	3459	3334	1788	3236	1708	1461	6959	5656
b0484	b0484	1746	2619	2630	4241	1836	2198	3499	4085	6152	2512	3004	2234	3318	1393	946	1606
b0485	b0485	1477	2765	1817	3182	2016	2324	5147	11803	7055	3018	4237	1994	3736	1478	9291	5025
b0486	b0486	1925	1787	8875	3118	7178	3438	3073	4248	6240	4878	3995	3298	3109	1399	10177	6655
b0487	b0487	1794	1357	9699	3625	3893	2024	9724	6206	4995	7909	2903	4480	6120	2100	12136	9557
b0488	b0488	760	861	1480	1805	2709	2957	20062	11159	3550	1440	1300	1390	2118	1067	11833	6767
b0489	b0489	2033	2853	2336	3047	1569	2770	9648	9351	4244	2043	3454	2677	3831	1811	9385	6072
b0490	b0490	1923	2945	2288	3468	3123	3925	5264	7518	6621	2602	3938	2855	4212	1794	9657	5441
b0491	b0491	1472	1869	2943	3478	2176	3652	3256	6477	5235	2052	3612	2799	2122	928	11689	7168
b0492	b0492	8937	1280	15911	2401	5857	2626	10217	3300	3878	10456	2810	12802	2569	2906	14970	23576
b0493	b0493	3683	2128	5229	2673	1814	2259	7604	10888	4885	5251	2532	4006	2835	1644	8154	7685
tesA	b0494	2328	1411	2217	1069	3237	2443	7106	5088	3975	3377	2171	3678	2959	1745	16276	12682
ybbA	b0495	3214	2264	2753	2496	3349	2445	3758	5318	3339	2922	4484	3923	4456	2261	8772	8028
b0496	b0496	1045	2438	1682	3756	1126	2808	4478	6972	6673	1632	3779	1680	3180	810	11576	5245
rhsD	b0497	1133	3498	1216	5867	1589	4305	4123	9199	10756	1816	5773	1701	4867	978	15275	4713
ybbC	b0498	1411	1693	1479	1578	6874	5201	4539	6300	3852	1817	3442	3282	3575	1598	13655	5248
b0499	b0499	430	168	812	214	1198	1507	4931	5351	3080	2002	4155	3683	9391	2838	11035	7957
ybbD	b0500	1928	1188	5877	4855	4286	3409	2127	804	3519	2534	4320	2860	5222	2606	12088	8029
b0502	b0502	924	1002	1144	1428	940	920	3195	4272	1785	1087	1468	1242	1841	797	8783	4720
ybbB	b0503	1831	3164	1928	3158	1387	2261	5129	11223	5828	2268	2888	2064	3906	1682	8046	4930
b0504	b0504	1079	1583	1457	2376	1174	1782	2847	4201	3917	1381	3297	2331	2293	731	12207	4436
b0505	b0505	1411	2029	2262	3404	1701	2201	3465	6205	6804	3260	3547	2546	1510	763	7457	4441
b0506	b0506	1973	1232	2986	1951	2763	1671	8461	4887	3493	2872	1660	2634	2108	2044	8800	14292
gcl	b0507	899	3101	1602	4083	851	2983	3305	8543	5265	1720	3942	1688	3780	778	11493	2921
gip	b0508	1050	2938	1058	2066	741	2656	4046	10573	3484	1237	2915	1544	3141	924	13074	3375
b0509	b0509	615	2215	915	3295	772	2723	2787	6187	4554	956	2537	1193	1923	572	11325	2761
b0510	b0510	999	1369	857	1063	821	980	5254	8191	4400	3670	2642	1983	1114	559	9054	4501
b0511	b0511	847	3989	1072	5876	908	4465	3879	11492	9321	1328	5400	1512	3943	931	12906	3115
b0512	b0512	1469	2484	2886	3596	1020	2078	10889	7208	5156	2859	2438	1827	2963	990	13285	12520
b0513	b0513	895	2821	1184	2657	969	2906	2475	6494	5334	1654	3225	1255	3214	809	13923	5146
b0514	b0514	953	2519	964	2604	820	1432	3165	6297	5259	1370	3192	1774	3064	991	11084	4892
b0515	b0515	544	320	1015	480	1149	1039	3643	655	970	1341	561	1141	808	565	2475	2735
b0516	b0516	910	1973	1140	2480	999	2437	3466	8605	4576	1306	3493	1690	1801	600	10208	4467
b0517	b0517	1406	2064	1296	2062	589	1792	5467	11438	3563	2065	3291	1477	2867	727	10212	3058
b0518	b0518	969	1867	1300	3709	778	2238	3503	5006	5471	1594	4796	2118	3135	796	8378	2717
b0519	b0519	848	2062	596	372	592	1710	2294	3929	3809	1053	2323	1237	2353	697	7958	2895
b0520	b0520	471	921	930	1664	886	1711	2195	3593	3288	880	2449	1221	1812	638	11415	8676
ybcF	b0521	1428	1651	1494	1773	706	503	7676	9230	1582	1758	4157	2066	9499	2818	7067	18292
purK	b0522	841	1292	1445	2198	3219	2485	3732	5204	4432	1502	2817	1720	2273	1766	9109	13870
purE	b0523	665	898	1147	1654	1414	1242	2788	4732	2988	1403	2206	2138	1591	1222	5584	7588
ybbF	b0524	2056	1524	1660	1244	2871	1924	3565	6671	2238	2100	2947	3499	1904	1558	6972	7597
ppiB	b0525	3469	896	3816	904	13047	2031	18837	7232	1809	5457	1736	6895	1813	8253	6518	38747
cysS	b0526	3117	2000	3084	1931	3345	1850	4323	3785	3074	3437	2362	4026	2982	3627	6950	16310
ybcI	b0527	1234	2758	1466	2590	1391	2194	3554	6254	3610	1338	2972	1922	2539	960	8109	5454
ybcJ	b0528	1512	1671	1270	1113	1963	1528	12737	3022	3110	1960	2642	2008	1216	1019	12899	9860
folD	b0529	2951	2138	3617	2305	3498	1386	3305	3328	3926	3718	2601	3870	2192	3602	5514	14562
b0530	b0530	1772	2556	3217	4112	2182	3378	3959	7139	7431	3754	5545	3691	3616	1801	15926	12081
b0531	b0531	1258	374	1617	525	7033	1166	2556	663	1237	3072	274	1101	3757	7114	4799	4358
b0532	b0532	1025	2804	1153	2895	1621	4205	3033	9618	7815	1504	3790	1481	4300	959	16917	4747
b0533	b0533	622	2024	1690	4398	1611	4584	4224	11383	5972	1210	3758	1472	2880	800	11705	4891
ybcG	b0534	2608	2269	4298	2508	2939	2067	6994	4525	6875	4551	3208	2580	6771	3153	5765	5965
fimZ	b0535	2293	2204	1217	2523	930	1933	3347	6134	3501	1291	2899	2419	2412	1232	9487	3522
intD	b0537	1580	2439	1546	2447	1241	2400	2948	4960	4740	2317	3406	2555	2751	1146	9166	3371
b0538	b0538	800	1933	1152	1748	963	2192	4427	10753	4057	1396	2435	1649	2808	831	8803	3193
b0539	b0539	1826	2218	2092	2218	1151	2081	5171	6411	2858	1492	4558	4361	2340	757	12030	6117
b0540	b0540	511	956	777	1391	1263	1322	2829	5854	1976	953	1096	1194	2323	522	11909	4341
tra5_2	b0541	2570	5059	2552	4917	1413	4797	3964	10450	9697	2826	6229	3138	6654	1477	19128	5677
b0542	b0542	765	797	1100	1419	3369	2796	3077	3824	2868	1234	1679	1572	2988	1448	9015	5139
b0543	b0543	917	1714	1136	1885	2197	3167	4927	7630	5767	2404	4433	3179	2171	952	11148	4733
b0544	b0544	682	1785	1261	2786	1615	3849	2564	7313	5921	1612	4007	1246	5208	1328	21627	5139
b0545	b0545	959	2542	1709	3734	1493	3182	4677	10854	6865	1650	3750	2095	1313	620	11292	3842
b0546	b0546	4175	2006	2096	2268	8067	3596	2693	5844	6531	3334	3897	5202	5734	9353	16440	5312
b0547	b0547	1796	1805	1960	2263	2939	3385	2403	4328	5925	3279	3780	2595	1101	498	9946	4901
b0548	b0548	1176	1486	3458	4125	3423	4109	6305	7690	2759	1302	2420	2124	2264	961	6046	3155
b0549	b0549	2084	1518	1651	1546	2318	2416	3434	2806	3913	2218	1987	1988	8218	2838	11241	9804
b0550	b0550	1601	2133	1188	2143	1118	1854	5201	8258	6497	2636	2211	1472	1465	757	8357	3942
b0551	b0551	650	1245	1002	1466	1175	2078	3103	5609	4017	2148	2121	1354	1770	635	9447	4346
yi52_2	b0552	10915	10413	8146	9322	7178	8369	22345	44058	15895	7198	17934	11242	17457	6807	62511	65535
nmpC	b0553	6677	1641	9949	2129	12070	2151	17516	4555	3245	10616	2437	11314	2778	7190	8127	31435
b0554	b0554	1707	3046	1108	1449	1320	2135	3238	4539	3757	1974	2898	2485	2403	1103	7546	3995
b0555	b0555	583	1387	975	1303	1412	2740	2849	8139	2403	1004	2642	1261	2132	653	9343	4812
b0556	b0556	1300	2304	1792	3062	1325	2393	2996	4064	3475	1483	2743	2004	2897	1369	10862	6112
b0557	b0557	1040	562	2014	1169	1978	650	12901	5511	2659	2799	1663	2490	5878	3374	7722	15465
b0558	b0558	1067	1383	1186	1508	2090	1856	3896	7383	2710	1444	1396	1212	1058	530	7543	4722
b0559	b0559	458	283	788	310	362	156	2696	1134	674	827	363	1132	3440	1516	9225	9323
nohB	b0560	1687	2539	1427	2634	1785	2921	3060	7025	6715	1935	5406	3640	5657	1854	15373	3492
b0561	b0561	1144	1735	1307	2537	913	1997	4564	11679	3636	1986	2245	1738	788	530	15355	7934
b0562	b0562	1145	1369	711	284	452	192	6415	4770	1816	907	278	1079	150	363	8324	5727
b0563	b0563	1110	1420	894	1029	2393	2844	3570	3806	2970	1281	1575	1299	2543	1333	16209	7082
appY	b0564	1047	737	1407	569	618	492	2875	3483	791	1361	1146	1697	703	519	4739	3248
ompT	b0565	28581	1210	38265	1783	38252	1785	65535	6505	3095	28328	2169	40692	1831	19329	7032	65535
envY	b0566	841	1034	1687	1722	1830	2526	3493	4786	4511	1727	3777	2637	2111	848	8637	6559
ybcH	b0567	854	2180	1336	3191	1073	2438	3694	6567	5362	1378	3334	1578	1809	715	9086	4415
nfrA	b0568	765	1996	1598	4897	1987	4703	4787	12315	8098	1486	2682	1258	4456	1122	12219	6488
nfrB	b0569	681	2578	1370	4592	851	3673	4481	10864	7776	1104	4538	1407	5827	1004	13896	4871
b0570	b0570	1174	2331	1463	2978	862	2267	4769	9412	3702	1297	2547	1476	3920	1127	9031	4359
b0571	b0571	1076	2958	1420	3155	914	2588	3453	9398	5013	1464	2797	1616	2928	841	6981	3120
b0572	b0572	687	2301	1053	2936	853	2381	2461	5306	4887	1467	3717	1979	3086	778	8123	2752
b0573	b0573	1020	1119	2606	2405	6419	4862	2033	3251	6271	3507	2417	1912	3110	1740	10922	6432
b0574	b0574	509	330	1009	627	1671	670	2283	1518	953	1056	2701	2155	1391	1041	9046	6599
ybdE	b0575	1282	4097	1637	5220	1223	3282	2622	5572	5680	1295	4750	2004	4768	999	7731	2669
pheP	b0576	1476	3299	1788	3488	1273	2448	4312	11935	5720	1854	3459	2054	3796	1527	9665	5783
ybdG	b0577	1027	2465	1468	2355	1571	3481	3925	10456	4457	1473	3736	1821	2941	858	11914	5821
nfnB	b0578	5830	1688	5907	2033	3482	1537	6558	4303	3063	6119	2301	6538	2311	3650	7013	12262
ybdF	b0579	1227	1413	2305	2422	2071	2177	5544	8806	5518	2687	3212	3152	1171	794	8410	5137
b0580	b0580	1968	1645	3453	2753	1686	1496	2588	3984	5274	3472	3611	3406	879	584	7080	4641
b0581	b0581	1235	2703	2264	4649	1599	2938	3556	8504	6446	1864	3416	2040	2073	857	10263	3926
yi81_2	b0582	5156	3240	6504	3466	4579	4528	14841	16767	4575	3158	5749	4361	11622	5087	13099	12224
entD	b0583	2217	3456	2433	2727	1001	2814	3511	7711	5200	2622	5068	3837	3221	780	13435	5314
fepA	b0584	4860	3215	4720	2941	731	3149	6538	17192	4894	3703	3947	5253	6908	1101	15851	5057
fes	b0585	5519	2405	7487	3182	708	2242	4232	7408	4904	6847	2917	6548	3482	836	8867	3117
entF	b0586	2523	1899	4092	2841	890	2927	3073	6417	4900	3574	3439	4456	4614	926	8879	2912
fepE	b0587	1146	2927	1321	2432	603	2510	4697	14931	4231	1090	5237	2326	4580	690	10573	2863
fepC	b0588	1583	2373	2079	2670	711	2063	3749	8501	4852	2403	2963	2549	3154	878	8052	2909
fepG	b0589	1933	2440	2150	2060	619	1783	4429	9712	3728	1845	2899	2477	2862	780	6911	3582
fepD	b0590	1279	2229	3293	4533	1842	2708	6986	6592	3480	2584	3600	2505	5379	1642	6632	4119
ybdA	b0591	2674	3015	2771	2908	3183	4011	4430	4182	6300	4211	2372	3204	5396	2269	7200	6629
fepB	b0592	3955	2350	4036	2441	887	2108	7695	11750	3535	3299	2796	3989	3560	1137	8859	4846
entC	b0593	4391	1631	4526	1693	802	2390	3522	7484	4300	5722	3216	7279	2731	539	9077	3504
entE	b0594	4716	2119	4865	2267	689	2388	2468	5969	3865	5004	2362	4641	3375	838	7713	2820
entB	b0595	3537	2126	5174	2958	784	2216	4314	6984	5214	5939	3692	6918	3366	640	8213	3575
entA	b0596	1489	1575	2606	2638	1010	2387	3852	8774	5148	2640	2207	2544	1368	617	7215	3746
ybdB	b0597	1126	972	1571	1276	1838	2754	2628	4476	3131	1899	1844	2107	2217	959	13314	9006
b0598	b0598	4587	2841	5630	4437	2603	3587	5799	9719	8291	6432	4440	5345	3303	1446	12589	7910
ybdH	b0599	1329	1924	1767	2652	1484	2176	2718	3401	5796	2654	3115	2259	2574	1074	5520	3673
b0600	b0600	1366	2939	1640	2822	1068	2994	3179	7284	5360	2319	5150	3144	3318	1047	8850	4417
b0601	b0601	812	471	953	481	1700	921	4240	4631	1624	1379	589	1554	4677	1901	7686	7333
b0602	b0602	1280	2559	1110	1497	1140	1766	2583	1834	3156	1430	3847	2364	3351	1230	8020	4285
b0603	b0603	1285	2783	1473	1784	591	2145	4527	11380	2811	1165	2853	1721	3324	819	13629	3467
b0604	b0604	4061	2198	5338	2452	6877	2488	6156	6343	5707	5471	3080	5261	1767	2193	13340	12174
ahpC	b0605	17523	973	25252	1327	25240	1080	34829	3395	1798	20521	2129	26144	2024	21718	4784	45361
ahpF	b0606	4969	2281	5433	2391	5226	2745	5861	5417	5145	6636	3041	6806	3311	4128	7892	16957
b0607	b0607	916	1934	1435	2769	2891	4750	4895	14197	4378	1345	3104	1733	4365	1256	16521	9033
b0608	b0608	1207	2494	1635	4154	1525	3065	2332	6011	5939	2022	4069	2151	2600	832	10167	4549
b0609	b0609	2120	1881	1479	1292	1478	1807	3447	3425	2474	1910	1499	1860	2772	1796	6164	5061
rnk	b0610	3914	2490	3717	2197	1594	1373	3164	4947	5733	7602	5359	6896	2228	2335	8750	9327
rna	b0611	2463	2786	2073	1794	2063	2475	11075	9791	4233	3191	5072	4576	3878	2332	11677	14612
b0612	b0612	1697	2145	2240	1825	2520	2656	2080	1045	6638	2824	4897	3305	5744	2458	8157	7280
b0613	b0613	697	1400	1044	1637	947	1828	2904	5984	2760	1367	2740	1513	2009	577	8673	3713
b0614	b0614	829	1500	856	1376	757	1372	2769	4448	2890	1174	2284	1729	2125	865	6335	3253
b0615	b0615	813	2260	946	2093	682	1962	2182	6017	3828	1125	2329	1424	2334	793	7789	2702
b0616	b0616	823	1423	1004	1678	1268	1976	5965	7273	3339	1514	2120	1284	1654	599	8847	6200
b0617	b0617	698	812	1124	1094	2057	2187	3500	4460	2627	1231	1772	1694	1181	833	12048	11166
b0618	b0618	1098	1521	1497	2688	1231	1684	2551	4043	2535	1133	2385	2132	2661	1289	7214	3156
b0619	b0619	1219	3643	1315	4018	992	2891	4124	12276	6509	1598	3643	1639	3816	965	10881	4088
criR	b0620	627	970	1205	1238	540	890	5047	7508	1283	840	2108	1555	2052	720	11723	5481
b0621	b0621	757	2543	913	2550	1053	2471	3078	10862	4694	1246	3085	1276	2958	787	10346	3297
ybeG	b0622	1348	2045	1176	1792	1459	2302	2845	4477	3218	1490	2161	1987	1800	890	10333	4153
cspE	b0623	2210	534	3202	980	4713	981	8817	5912	4125	4766	433	2018	672	1991	6521	12810
ybeI	b0624	1380	1408	1290	1230	3503	2714	2885	6141	5201	2182	1573	1755	1538	1192	13846	8610
ybeH	b0625	1579	1686	1744	2381	2462	2633	5882	7333	4600	2479	2031	2097	1805	940	8501	4589
b0626	b0626	1397	1476	1520	1849	2642	2348	3454	5579	3375	2247	2107	1638	2157	1033	7713	5720
ybeC	b0627	2081	1039	2953	1881	7867	3025	3971	2778	5327	4582	2473	2883	2351	2425	7522	12355
lipA	b0628	4548	2783	7064	5124	5911	3059	9008	8108	5006	3341	5741	5661	3388	4460	6422	17627
ybeF	b0629	1281	2175	2573	4585	2755	4178	4430	10606	8807	2676	3749	2587	1914	1100	11425	5864
lipB	b0630	2351	2143	4540	3933	3833	3382	6687	9134	5659	3378	2174	2845	1335	1029	7802	9453
ybeD	b0631	4370	716	7167	1456	6196	2237	9575	2330	3810	8354	1771	6874	848	1519	10789	13720
dacA	b0632	4835	1934	5045	1754	8263	2643	10304	9789	4491	6363	3080	6887	2782	4328	1080	1871
rlpA	b0633	5762	2343	6971	2529	4615	2024	9809	6630	4795	6398	2952	6342	3263	4828	4629	13697
mrdB	b0634	1490	1230	3037	2602	2444	2057	4226	6872	4087	2456	2603	2615	2911	1773	6817	8072
mrdA	b0635	1884	2206	2329	2291	2327	2481	5865	11166	5062	2920	3313	2981	3489	2511	10821	10562
ybeA	b0636	4869	2294	7250	3403	6775	2668	9613	7418	4652	5128	2591	5648	2037	2545	6180	13105
ybeB	b0637	2057	944	1613	634	4486	1800	3867	3667	1907	2183	1155	2257	1929	1817	13468	16748
phpB	b0638	2208	2796	2802	2558	2951	3549	4309	5755	5405	3183	3328	2916	2845	2022	8773	8529
b0639	b0639	3339	1908	5336	2891	3975	2359	6771	5300	5540	4648	3078	4381	1707	1780	8148	14223
holA	b0640	2760	1556	5597	2982	6162	3510	7229	10387	6578	5260	2407	4113	2376	2581	11541	18803
rlpB	b0641	2971	1539	3549	1713	3499	1755	14000	16959	3114	4674	1473	3511	2156	3531	5725	12385
leuS	b0642	6313	1797	8578	2663	11738	2735	13414	5728	5578	9247	3428	8260	2395	5076	9936	50518
ybeL	b0643	3044	3186	3612	3384	2303	2641	10899	12220	2892	1759	2513	2483	3448	2532	11103	9008
b0645	b0645	1217	3363	1052	3607	1134	2803	2735	6322	5994	1908	4089	1693	2281	759	10946	3501
b0646	b0646	787	2521	966	2211	634	1823	2996	4879	3705	1173	3324	1692	3323	824	11529	2807
b0647	b0647	390	191	795	272	1003	639	3898	929	596	804	293	986	3588	2483	11774	8042
b0648	b0648	1655	498	3605	2105	969	331	7508	3077	3898	2975	960	5127	8886	10683	14392	16918
b0649	b0649	1198	3274	1307	3583	941	3030	3092	8384	5156	1377	3650	1770	3891	1040	12737	3548
ybeK	b0651	8432	3134	10012	3725	6584	3679	13225	8911	6459	8632	3740	8728	2771	3670	11327	16884
gltL	b0652	1857	1922	2867	3151	2943	2646	4845	5798	4394	2261	2524	2626	1472	774	8596	5155
gltK	b0653	1466	3229	3291	4635	1072	3121	5104	8272	5353	2353	4502	2993	3166	1195	14502	5376
gltJ	b0654	1188	1998	1804	2851	1174	2179	2753	6658	5028	2123	2532	2039	1190	730	1109	1560
ybeJ	b0655	1291	484	1016	341	1150	315	49905	36941	834	1224	1167	2766	7833	9448	27475	20733
yi52_3	b0656	13580	8364	18645	11709	16749	10475	26080	34013	23252	10566	16729	13527	16791	9627	46192	65535
b0658	b0658	8416	1480	7059	1532	4326	1497	11093	4723	2740	9513	1764	9372	1971	3460	7939	16288
b0659	b0659	5884	992	6138	1153	3896	1740	7336	4184	2345	7142	2044	8842	1490	2224	7934	9226
b0660	b0660	3300	1661	3473	1440	5026	2935	5568	2982	5402	6255	2513	2837	5033	4452	8472	8853
b0661	b0661	1764	1407	1863	910	75	30	4630	4450	1294	1749	805	1988	1425	1394	8252	13119
b0662	b0662	989	1021	1456	1596	2816	2170	4761	4951	2791	1917	2109	1761	3402	1768	7700	6877
b0663	b0663	2114	1006	1630	430	1803	654	4949	1757	526	1871	865	2634	874	1622	4376	10590
b0667	b0667	1059	1068	1088	328	3935	2952	5755	2136	3625	2248	1481	1931	4405	2070	6142	9415
b0669	b0669	2107	1581	5180	5047	3177	2148	6738	7773	2134	3505	3764	3557	7695	2640	5561	6116
b0671	b0671	2515	1007	2224	1299	6849	3565	3126	723	5148	4276	3378	3850	3392	2368	5693	9466
asnB	b0674	2256	2047	2779	2001	1433	2293	5099	4966	4670	3991	1815	2362	3102	1348	8073	4718
nagD	b0675	2658	1562	3788	2686	2637	1835	4035	4619	3774	3589	2400	3571	1247	1297	7507	9028
nagC	b0676	4925	2416	6845	3775	3226	2560	8674	9479	5608	5017	5271	7185	4751	3615	12763	24145
nagA	b0677	2026	1661	2857	2231	3209	2502	3507	4381	4057	3182	1839	2511	2060	1754	7415	10245
nagB	b0678	1825	1066	2195	1290	3479	1707	5176	4921	1273	1579	1215	2315	2311	2461	6729	13490
nagE	b0679	2798	2233	3515	3016	3042	2426	4419	6305	6367	4357	3153	4004	2449	1883	8883	12286
glnS	b0680	8619	1758	10156	2332	19508	3160	16623	9186	5393	11076	2598	9156	3062	8929	15076	60228
b0681	b0681	1545	3065	3214	5103	2119	3511	3281	8503	7185	2238	4577	2648	2719	1070	10379	4350
b0682	b0682	1988	2105	2207	1265	5402	4455	4122	4965	5605	3306	2556	2268	5969	2562	13842	9150
fur	b0683	6216	1136	8373	1424	7052	1501	6818	5336	2414	6438	1749	9806	1266	4086	6013	25826
fldA	b0684	6489	1817	10227	2241	9240	1949	8808	4707	3622	7483	2178	8271	2576	5528	7064	31083
b0685	b0685	2528	1654	4105	2468	3646	1915	2357	824	4174	3220	1937	2948	1529	1706	5705	9919
b0686	b0686	1356	1425	1791	1248	3103	2785	3680	5345	3553	1968	2084	2115	2527	1304	14160	11885
seqA	b0687	3894	1335	8208	2440	6651	2119	13139	5756	4189	6673	1634	5662	1295	2189	7090	21244
pgm	b0688	609	280	1922	939	2765	3471	4923	3109	3386	2723	394	1089	6357	3004	15470	10142
b0689	b0689	3803	4824	6544	4665	1588	2976	12138	6930	6317	6048	5238	4233	5288	2747	7279	15567
ybfG	b0690	1298	2317	796	891	803	1157	2707	5345	1891	809	1043	968	1532	626	7387	2478
ybfH	b0691	1190	1535	3850	2242	1556	1888	6492	5111	2067	1410	2541	2153	3885	1773	7297	3665
potE	b0692	874	2416	1383	2824	882	2711	3501	7914	3767	1172	4194	2048	2941	711	17000	4702
speF	b0693	1759	3397	1210	2859	763	2404	4999	12362	5159	1937	2551	1388	3874	775	13683	3248
kdpE	b0694	860	1378	1274	1700	1509	2206	3020	6113	3712	1656	3812	2161	2606	929	10415	6567
kdpD	b0695	1155	1943	1329	2048	1343	2133	2976	5074	3837	1359	144	334	2196	942	7840	4893
kdpC	b0696	1061	1983	1360	2974	1856	2144	2406	3913	4767	1613	3116	2179	1220	683	5241	6196
kdpB	b0697	756	2234	1629	4324	961	2688	3288	6477	4526	1227	4866	2149	4556	1251	10416	6594
kdpA	b0698	1004	604	1226	845	684	549	1760	1915	1279	1792	1106	1614	3034	2652	3336	2295
ybfA	b0699	2303	2402	2891	1381	645	555	8657	9036	3191	2092	3038	2598	811	633	5882	6326
rhsC	b0700	1405	3757	2360	6801	1003	3332	5260	12215	7514	2021	5300	1829	6240	1191	14390	5039
b0701	b0701	550	325	977	411	961	347	3257	694	2121	1472	2493	1928	4714	2584	9632	7566
ybfB	b0702	854	536	1573	268	1168	469	14614	26700	1848	1206	1632	3255	338	913	5204	7519
b0703	b0703	1140	1216	992	1093	1563	2538	8034	8965	1596	1246	2056	1400	4717	1529	4292	2642
ybfC	b0704	609	1307	863	1472	459	992	5164	10337	2316	844	1459	1005	2470	660	12736	2707
b0705	b0705	803	4372	1295	5618	810	4074	2770	15907	7723	1567	4403	1325	5188	678	31850	3412
ybfD	b0706	2044	5817	3144	8108	1410	6487	4450	21896	15911	3811	9825	2489	9373	1455	33967	4079
ybgA	b0707	768	1072	2736	2663	103	54	4693	6401	1559	1501	4744	2765	1637	718	6772	2739
phrB	b0708	1113	2525	1817	4485	2310	3964	4941	10246	7248	1875	4170	2081	2547	1195	1214	1877
b0709	b0709	1239	1949	1066	1482	1985	2897	3015	6736	3249	1722	2032	1562	5131	1511	7865	3015
b0710	b0710	3315	2016	1955	545	958	550	10607	9765	1175	1359	829	1712	3860	1740	6539	7863
b0711	b0711	3804	2599	4976	3077	2391	2215	7579	7182	4997	5085	2388	3679	5313	3899	7436	6820
b0712	b0712	3896	3238	3523	2851	1759	3130	10368	18188	4060	3373	3189	3652	3333	1825	9840	7548
b0713	b0713	1875	2239	4362	3490	1588	1919	5384	7307	8545	6529	2668	2231	3262	1703	9766	6695
nei	b0714	1666	3796	3391	5805	1995	3703	5258	9424	8715	3127	5674	3067	2667	1463	11869	5702
b0715	b0715	2071	1037	8123	2324	2089	1205	7889	4953	2901	4378	1695	4336	6300	2644	27031	16757
b0716	b0716	2805	3612	2597	3098	2357	2539	1576	1476	7271	4484	5431	3668	2992	1370	4554	3545
b0717	b0717	961	223	989	224	4847	880	6597	1525	261	1069	1852	2184	6371	7587	1568	4973
b0718	b0718	2586	3173	3227	3723	1855	2652	5747	9824	5061	4235	2790	2479	4379	2043	12441	4355
ybgD	b0719	1166	1932	1469	1794	1031	2320	5548	8367	3795	2025	3330	3192	3139	1383	9513	4353
gltA	b0720	12256	912	15402	1267	5283	1878	16738	4145	2174	14826	1435	16390	2392	4318	7963	14496
sdhC	b0721	10099	1366	11116	1822	4786	1545	5097	4213	4022	15752	1616	10502	1655	3367	6293	20273
sdhD	b0722	5283	783	5737	786	6631	1453	5023	4203	1425	6221	2310	11750	1507	3391	6940	14609
sdhA	b0723	16439	1718	21589	2224	6680	1879	12696	5723	3649	19963	2317	18962	2921	7321	6560	28092
sdhB	b0724	1141	523	967	314	2774	1441	5379	3189	596	1051	1385	1810	6620	5187	11451	9123
b0725	b0725	3156	2807	5381	3927	2628	830	3628	4163	5381	5175	1852	1786	1746	1577	5428	12149
sucA	b0726	15189	854	8335	642	10249	1678	20828	3319	1622	14556	973	14083	2410	9973	4147	27509
sucB	b0727	12537	1147	14502	1264	9813	1592	16652	4118	2178	17173	1316	14277	1761	6290	5218	28430
sucC	b0728	24691	1480	22913	1453	4365	803	31976	5121	3026	29427	1668	22589	2180	7471	7077	40683
sucD	b0729	14853	1020	16400	1582	16376	2386	33000	3809	3229	19640	1432	13767	1937	6311	10532	47753
farR	b0730	1659	1934	2520	2367	2218	2284	4488	7117	4063	2372	2531	2276	2167	1085	8707	5817
hrsA	b0731	731	2913	1151	5279	1016	4392	3268	10537	6731	1120	4720	1267	4195	752	13461	3250
ybgB	b0732	827	3385	1086	3335	997	3248	4672	15835	6512	1363	3935	1431	4135	843	12815	4419
cydA	b0733	5296	2432	6171	2895	29529	3080	9233	8044	6938	6193	4790	6810	3086	14891	13093	65535
cydB	b0734	5189	2460	8321	3803	21356	2449	11132	7109	5663	5927	4392	7222	1572	6143	7471	55247
ybgE	b0735	1428	1421	2958	2744	3523	1030	2949	3915	3858	2493	3307	3118	1040	1627	4750	7946
ybgC	b0736	6504	2655	6721	2858	5250	2263	6875	7636	3001	4024	5050	7885	2174	2976	10078	25315
tolQ	b0737	1866	1672	4404	3214	5060	3384	6731	8618	5256	3111	2194	2551	1514	1332	8495	12286
tolR	b0738	2001	2177	2925	2280	2622	2348	4402	5095	5924	2776	3627	3004	2880	2143	8784	17358
tolA	b0739	2641	1506	5112	3309	6274	2730	10986	9049	6520	4776	2140	3246	2199	2404	9653	19487
tolB	b0740	8637	2125	17149	3823	14907	3128	18847	10417	4126	6869	3213	9915	3460	8845	9467	38053
pal	b0741	14066	812	18512	1027	21190	867	24298	8425	1842	20080	1038	16628	1302	17073	5182	42731
ybgF	b0742	6367	1578	7623	1783	9860	1568	8947	3195	2991	8340	1466	6207	1399	3955	1812	7535
nadA	b0750	1087	1976	1609	2323	1797	3284	4562	9036	6306	1945	2536	1758	2362	965	15782	6344
pnuC	b0751	1549	2456	1098	2191	945	2082	2670	5504	3477	1404	2826	1954	1681	696	9154	3188
b0752	b0752	2150	4141	2348	4258	788	1453	6244	7756	2874	1111	4850	2506	6324	1754	9843	3989
b0753	b0753	122	43	2837	2954	1811	1745	2380	3686	4010	2654	4396	3702	2567	1528	7898	4757
aroG	b0754	5265	2550	5171	2142	2476	2223	6043	4959	4448	7705	4207	8715	3344	2258	10447	9507
gpmA	b0755	13271	1124	18409	1794	23337	2070	13483	3703	3219	15593	2339	14362	2271	9557	10230	60674
galM	b0756	5330	1856	9846	2311	4797	2638	19344	8771	4048	8588	2450	6457	3429	4651	7908	24136
galK	b0757	5051	2369	6578	2833	2450	2321	11288	11414	3960	5888	2615	6404	2934	2177	7563	13649
galT	b0758	3793	1082	4665	1163	4269	2252	7981	5925	3108	6246	2903	8412	2777	3613	8201	17888
galE	b0759	6165	2071	6417	2194	78	32	12266	7149	3538	6551	1976	5679	2662	3755	6436	15010
modF	b0760	1941	2120	3128	3459	2445	4305	6660	9566	6745	3133	2413	2415	2580	978	11253	6769
modE	b0761	3439	2616	3134	2361	3309	2911	9011	9910	4527	3606	3775	4166	4235	2649	11316	16282
b0762	b0762	3775	2561	3378	2854	4101	2760	4919	3731	4818	3194	4083	3171	4615	2120	9136	8695
modA	b0763	1349	1433	1809	1862	1532	1751	2821	5066	4206	4019	2665	2902	3376	1958	7024	4184
modB	b0764	953	1398	1254	1856	1377	2193	13124	12867	3021	1364	2575	2032	2864	1101	9797	4624
modC	b0765	1625	1990	1530	2016	1427	2149	2617	4713	3616	1909	2745	2097	2666	1204	6582	4004
ybhA	b0766	2094	1536	2913	938	1425	996	11090	8314	5190	3436	1593	1985	7049	2989	7187	13408
ybhE	b0767	9919	2702	10479	2475	8544	2511	35141	12412	5206	10778	3134	10270	3014	6832	8603	18116
ybhD	b0768	609	1859	1187	1971	536	1769	3363	10294	2894	1037	2555	1370	2593	641	9225	2813
b0769	b0769	5257	3176	2566	3930	1785	1833	2374	1609	4305	3443	6899	6057	5471	2590	14063	12316
b0770	b0770	974	387	22095	3628	3307	866	3700	1220	4320	6234	688	1266	11564	12606	12360	14607
b0771	b0771	5557	4012	7254	4205	2846	1964	3141	1002	5888	5778	4952	5559	4110	2864	10538	9810
ybhC	b0772	4076	1769	4323	2322	5728	2583	4961	3917	4921	6090	3025	5947	2095	2898	6877	15834
ybhB	b0773	3159	2544	3172	2039	1282	896	6942	10795	4065	2975	5448	4925	1399	1348	6642	6529
bioA	b0774	1311	2145	2715	5333	2061	3812	4697	9225	3568	1189	129	849	3018	1234	10866	4810
bioB	b0775	945	1901	1372	2793	1355	2849	4340	10730	6221	1548	3190	1673	2406	831	10882	4284
bioF	b0776	375	115	1840	4325	1147	2957	5291	7049	4216	1337	4281	1646	3594	1097	8337	3550
bioC	b0777	2407	2683	2393	2479	1606	2006	4326	5568	4998	3287	1281	1108	1910	890	8017	4332
bioD	b0778	1553	2392	1546	2617	800	1626	5463	9685	3944	1841	1559	1388	2296	724	8329	3283
uvrB	b0779	1949	3006	2326	3633	1926	2932	7655	10455	4750	2142	3225	2395	3733	1885	11507	10749
b0780	b0780	1694	3080	2712	4191	997	1849	5057	10483	6086	2436	3139	2353	3911	1664	9516	5433
moaA	b0781	3179	1701	4234	2023	3382	1820	7409	7955	4612	5527	1810	3478	2926	3406	7579	12862
moaB	b0782	3355	1813	3646	1464	2159	1086	9500	9098	3364	4228	1928	3841	1867	2491	4763	9818
moaC	b0783	1551	663	2578	1026	2851	1099	5444	4495	5499	5989	1451	2712	1582	3380	7631	14220
moaD	b0784	610	321	1029	325	2828	2290	7022	4106	1304	1346	2764	3309	7131	4620	7908	8454
moaE	b0785	2007	1041	2771	1345	4280	1948	10788	4937	3641	4181	1792	3372	2796	3763	6691	17641
b0786	b0786	990	761	1576	830	1185	1108	9933	8868	1032	1070	1117	1708	4194	2480	8745	8910
b0787	b0787	616	317	2410	761	601	271	6871	8716	1164	1680	2831	3530	8792	4402	8279	8196
b0788	b0788	2164	2122	5368	3143	1297	523	4998	1487	504	951	5822	5117	647	454	6670	7496
b0789	b0789	1758	3375	1183	2664	964	2475	3126	5846	5242	1878	4449	2767	2952	839	9868	4882
b0790	b0790	1545	1112	948	447	1735	2269	11522	4161	1171	1248	427	1107	10305	3247	9035	11284
b0791	b0791	1449	2872	1896	577	998	1050	11231	6139	1487	1173	727	1159	2668	1182	11685	11342
b0792	b0792	855	893	2627	901	475	211	6104	8215	1358	1573	3277	2876	9635	4900	6622	6614
b0793	b0793	2096	3323	2561	3503	780	2065	4505	9346	3965	1942	4664	2962	3840	1090	13075	4840
b0794	b0794	1732	1747	10507	5273	4383	2236	13210	11652	2911	3574	2988	2967	7893	3086	5005	6576
b0795	b0795	3062	1733	2507	2692	1331	1209	10210	13852	3640	2059	2246	2099	2307	1347	8531	6997
ybiH	b0796	1819	2273	2876	3141	3471	3504	2159	3248	5379	2693	3361	3096	2339	1102	6042	3753
rhlE	b0797	1045	1486	1614	1429	1820	2225	3325	6992	5887	2921	2535	1810	3232	1880	9596	7073
ybiA	b0798	2101	2810	2775	2551	713	1036	3232	4999	5792	3839	5768	4051	4866	1589	8828	6098
dinG	b0799	1806	3274	2652	3637	2439	4946	5320	7733	9583	2875	7275	3204	8024	2272	18333	9128
ybiB	b0800	1755	1004	1967	1266	1975	1596	5382	4710	2247	2453	1921	3101	1749	1676	6927	7796
ybiC	b0801	1356	1333	1814	1635	2280	2584	9990	8990	2571	1687	2373	2258	2892	1572	12721	7661
ybiJ	b0802	1642	2518	2502	3076	1070	1297	2886	3575	4208	1860	4022	3634	1393	813	7056	4215
ybiI	b0803	1880	1327	3990	2788	1325	1184	6637	6702	3242	3101	5569	5191	1436	860	7648	6619
b0804	b0804	1025	1247	809	379	1290	1660	3223	1203	3139	1579	1067	1378	5985	1435	5306	4245
b0805	b0805	3975	1804	6971	2778	1570	2656	3501	8603	6614	7639	2195	5257	2535	830	9580	4411
b0806	b0806	2835	2133	4279	3977	3239	3164	3314	4203	5597	4074	2705	2720	6378	2547	8640	11187
b0807	b0807	4051	3241	3628	3178	1196	1230	4262	6885	3729	2527	5331	4419	3404	1716	6762	6151
b0808	b0808	3631	2656	4502	4615	3457	2456	2696	1054	8325	5409	2880	3320	5840	2254	1387	2752
glnQ	b0809	1490	1463	2042	1972	1127	1608	4182	6792	3311	2512	4229	4018	2731	1129	11451	7175
glnP	b0810	2484	1252	5433	2669	5049	3416	6168	8031	3957	4214	1989	3986	1908	1504	8583	7316
glnH	b0811	7802	2263	13281	3323	6705	3093	12010	7900	5660	9095	3064	8411	3209	3869	9315	16979
dps	b0812	5101	1894	5500	1701	7758	977	6185	2343	5622	8943	2287	8063	3976	8809	3868	8175
ybiF	b0813	3216	1594	3444	1851	751	356	3021	1755	3869	3931	6690	5875	3318	1431	7037	7114
ompX	b0814	8486	664	9876	703	27752	1320	17596	3625	2464	16579	1270	12470	1216	20612	7179	60372
b0815	b0815	552	408	912	597	1386	1646	2246	4754	3016	1703	672	1066	3323	1183	6352	4952
b0816	b0816	1093	1040	1884	1699	2337	2332	5107	5760	5072	5036	1750	1787	1998	1203	6555	4310
b0817	b0817	3175	3247	6437	4882	1442	2431	13628	21489	6270	3734	5266	4513	2286	1267	14916	14592
b0818	b0818	1350	1480	1562	1483	1990	2166	7705	6715	1207	1346	1279	1377	8730	3155	13254	11282
b0819	b0819	2476	3108	1132	511	435	118	10998	15129	2835	2596	960	1212	1176	788	10107	11521
b0820	b0820	1984	1555	9563	2232	5708	2877	3798	2750	7650	5675	4151	4049	8966	5006	14135	17614
b0821	b0821	1557	2883	2359	3574	1018	2370	4687	12708	5099	1880	2192	1836	3222	1091	9008	4535
b0822	b0822	2243	2954	2143	1874	732	929	5795	9411	3159	1735	2450	2037	2482	1117	7524	5902
b0823	b0823	688	1002	867	1567	521	793	2881	2639	2239	961	863	1146	1113	468	4644	2318
b0824	b0824	793	1874	1181	2713	1279	3249	2308	5647	4823	1283	4074	1541	2392	567	15527	4859
b0825	b0825	1289	2029	2150	2991	1505	2354	2410	4054	5374	2773	3159	2645	1860	1051	12837	8592
moeB	b0826	2367	2591	2298	2288	1161	1296	5715	7181	3793	2458	58	130	1991	1237	5922	6034
moeA	b0827	1646	1337	2211	1774	3410	2005	4236	4826	5357	3090	2610	2509	2140	1717	9490	14589
ybiK	b0828	4563	2209	1945	1148	2860	1663	5738	4367	4284	5317	3273	5448	2911	2822	7084	8172
b0829	b0829	1381	1306	1884	1661	2283	3186	6762	9945	4443	2033	1912	1817	3695	1458	8038	4848
b0830	b0830	2642	2953	4006	3964	2125	3812	7122	9727	7516	3008	4507	3412	107	163	12918	8779
b0831	b0831	987	2038	1841	3726	1433	3444	4502	9556	7138	1844	3014	1930	2515	996	12592	6147
b0832	b0832	1624	3460	2096	4696	1288	3336	5851	10224	6352	1753	3759	1943	3930	1304	12133	6495
b0833	b0833	1110	1929	1801	687	771	329	6777	4288	1739	1927	594	1298	5443	3565	9989	7950
b0834	b0834	2777	5713	2019	4527	1785	4464	6057	15361	6599	2328	5584	2508	4635	1600	17395	7934
b0835	b0835	1787	1776	3734	4122	2876	1658	2705	4210	6840	3919	2416	2467	1833	1557	8861	8995
b0836	b0836	835	1589	1101	1963	1441	1911	3244	5517	3561	1172	1661	1198	1688	825	9098	3737
b0837	b0837	1314	2869	1804	4385	1844	3897	3777	8941	7108	1774	3986	1822	3635	1243	12322	4168
b0838	b0838	1142	1321	1602	1760	2334	2636	3482	5281	4697	2152	1916	1786	2002	1041	14017	8687
dacC	b0839	3811	3588	3234	3615	84	36	13228	12795	5079	3513	3443	3679	3996	2540	9897	10263
deoR	b0840	1761	1945	1881	2479	1539	1960	5577	6904	4478	2382	2709	2342	2546	1491	9737	8102
b0841	b0841	2508	2438	3482	3028	1661	2599	3445	6152	5221	3803	4892	4258	4207	2519	11132	18013
b0842	b0842	1779	2717	2387	4232	2823	3987	6655	10686	7861	2570	5068	2834	4350	1857	11259	9796
b0843	b0843	1491	2413	2200	3456	2116	3086	2777	5747	5829	2478	3307	2136	1918	788	9048	5651
b0844	b0844	716	672	2928	3701	1502	2555	3239	5317	5549	2734	4680	3424	3850	1582	11753	6135
b0845	b0845	1260	2383	1899	4190	1389	2864	2791	5828	6150	2351	4374	2433	3113	1224	9593	5473
b0846	b0846	1627	1786	2499	3617	1392	2429	5850	8748	4785	2444	4788	3425	2791	1293	11408	6862
b0847	b0847	1243	2545	1649	3561	1964	4141	4177	9314	8701	2222	4035	2052	2402	903	11882	6756
b0848	b0848	3044	3086	2593	2805	2706	3078	2918	3104	5379	3315	3715	2875	5723	2386	8835	7632
grxA	b0849	1338	1415	1632	1591	1359	1621	3855	3764	2920	1720	2500	2884	1951	1429	6711	5198
ybjC	b0850	1215	762	3149	1377	1039	805	2896	2887	2258	2124	3668	4155	3301	2507	6185	7959
mdaA	b0851	5998	2443	9384	3116	4455	2610	14520	7971	5110	7424	3785	8358	3446	4283	9130	23121
rimK	b0852	2880	1527	6340	3783	5322	2768	4944	6245	5487	3823	3847	5028	2796	2847	17491	22438
b0853	b0853	4182	1431	4895	2178	6229	1980	5127	4758	3921	5070	2282	5366	684	1620	7282	11431
potF	b0854	678	2078	1538	3607	1789	4132	3775	8162	6887	1462	3082	1610	2776	719	10931	3679
potG	b0855	1167	2955	1688	5252	1297	3809	4422	8936	10416	2412	5198	1789	5074	1515	10794	3185
potH	b0856	1121	1855	1635	2868	1084	2286	2229	4674	4593	2006	2437	1582	2905	1255	8588	2894
potI	b0857	1436	3939	1297	3339	867	3214	3227	8542	6706	1549	4532	2058	4213	808	12117	4048
b0858	b0858	749	1265	3736	4176	1255	1792	4156	8671	5760	4782	2135	1579	2590	977	7193	4078
b0859	b0859	1748	1575	2322	2354	5196	2947	4052	5234	4587	2558	3244	2135	3717	2388	13697	13301
artJ	b0860	1345	2089	1720	2162	1100	1940	3091	5539	4309	2015	2990	2608	1722	879	6435	3216
artM	b0861	2278	2952	2353	2475	2089	2493	6639	10141	4978	2813	3717	2854	3672	1987	12737	11367
artQ	b0862	1864	2329	1818	2265	1805	2304	2546	6787	4916	2619	3525	3201	3627	1995	8133	5416
artI	b0863	5842	2771	4137	2511	2606	2082	3647	1310	4986	4987	5485	7039	5741	3467	15472	12529
artP	b0864	3829	1778	3912	1532	4383	1880	3857	3712	5051	6336	2224	4892	2587	3899	7247	9724
b0865	b0865	1725	1610	2875	2147	4546	2363	6565	6581	4384	2491	2492	2839	1238	1704	7785	10054
b0866	b0866	2341	2262	2463	1781	1718	1574	13253	9816	2765	2142	4513	3898	1522	1528	6167	8399
b0867	b0867	2622	2843	2975	3156	1168	1728	2377	981	5009	2675	3302	3332	2449	1714	6785	4867
b0868	b0868	2001	1734	2647	2316	3333	2865	3549	5216	5947	3191	4247	3366	2072	1451	15259	15080
b0869	b0869	2318	2035	3232	2639	2516	2767	7628	13865	4500	3218	3565	3525	3128	2032	9332	6977
b0870	b0870	2253	1682	4729	3529	2571	2227	5835	6852	4937	3239	2610	3314	1711	1404	7583	7215
poxB	b0871	1071	1298	1953	2962	3453	2835	2671	4503	3979	1908	4118	2400	1579	2297	13780	6893
b0872	b0872	1284	2073	1418	3475	2868	3168	4303	7661	6422	2340	3325	1628	2155	938	8083	3895
b0873	b0873	1191	3122	2403	5620	993	2531	5671	10602	5309	1475	3958	1769	4003	989	10757	4567
b0874	b0874	1773	3524	1704	3164	1160	2572	5769	12919	6074	1967	2911	1918	3837	1288	8885	4661
aqpZ	b0875	1874	3249	1770	3535	1114	3292	3661	11224	4597	1506	5193	3327	4093	1085	10696	3812
b0876	b0876	2342	3763	3215	3472	503	154	7231	6211	5501	2332	1208	1310	1084	921	10661	12178
b0877	b0877	4050	928	4002	1057	7147	1422	12661	4922	3956	8042	1381	5076	1798	5317	7871	32373
b0878	b0878	1940	2615	1906	2621	1001	2504	5605	19262	8035	3272	4556	3010	4139	1734	8361	5532
b0879	b0879	1523	1679	2755	3721	2091	3098	3224	5183	5231	2175	3408	2475	3575	1150	11784	6393
cspD	b0880	9915	2102	9978	2675	5400	1654	15918	4765	4516	12847	3322	9858	3138	5523	7963	13728
b0881	b0881	5459	1121	8110	1501	2952	888	12816	4683	3684	7916	1846	5063	1969	3757	6623	10519
clpA	b0882	12661	2563	18739	4113	8225	3830	21558	7778	6468	16348	4178	15526	3118	3652	12758	19161
infA	b0884	6762	686	3597	459	12467	1425	23835	3948	1090	5477	1461	9283	1261	7588	4985	14714
aat	b0885	2130	2039	2680	2354	2452	1998	2945	3400	3974	3094	2828	3344	2627	2207	7615	7482
cydC	b0886	2118	2549	4042	4710	5229	4362	7132	9992	7233	3093	3364	2955	3442	2262	10735	13972
cydD	b0887	2404	3599	4569	5731	4577	4834	7440	10183	7642	2619	6502	3939	5868	3269	11854	14558
trxB	b0888	4977	1361	4685	1461	6910	1753	9487	4493	2769	5549	2730	9141	1579	3863	5710	26955
lrp	b0889	9192	3248	6804	3144	2218	1133	5754	4930	4069	11084	5497	13116	5583	5215	8749	7095
ftsK	b0890	2136	888	3310	953	2028	793	8909	8407	1413	2646	744	2549	2267	1791	10517	10990
lolA	b0891	3979	1594	5702	2307	5764	2768	9811	6913	3517	4338	1327	3410	1581	1834	7007	10930
ycaJ	b0892	3817	2534	4505	2771	2916	2464	4548	5930	5426	5171	3023	4791	3537	2697	6788	8343
serS	b0893	9714	1361	8707	1374	13726	2117	17892	5225	3155	13933	1711	10389	3108	10651	8502	37042
dmsA	b0894	934	2046	1418	3084	3260	4279	3839	11261	6095	1525	4070	1963	4337	1709	20450	8141
dmsB	b0895	1236	2967	1384	4628	1130	3314	3775	7334	6721	1675	3795	1609	2300	896	12968	3791
dmsC	b0896	932	1808	1090	2039	974	1905	2244	5156	3333	1274	2045	1273	2176	861	7988	3227
ycaC	b0897	2077	3340	1720	1770	2975	1151	6223	12928	3708	1867	4314	2740	3479	3796	9213	6197
ycaD	b0898	1160	3428	1470	5502	1473	4408	4163	11055	8324	1598	4677	1632	3643	1145	13578	5048
b0899	b0899	2032	2279	948	728	1674	2591	3469	6209	1691	1414	2617	1659	4024	1275	12339	4632
b0900	b0900	901	2916	1397	2657	768	2981	3959	8550	4353	1333	2932	1559	2671	736	16027	4151
ycaK	b0901	1090	2224	1819	2701	977	1808	4707	7683	5400	2644	2309	1632	2643	1158	12967	7301
pflA	b0902	3432	2416	3800	2643	3427	1530	5960	4515	2886	2900	2606	4342	2190	3235	8603	15205
pflB	b0903	6869	1442	5729	1304	31231	1915	11529	6649	2677	7289	2841	10480	2059	16516	8113	63095
focA	b0904	1664	1469	3609	2785	14394	2132	6132	9359	4551	2995	2798	3301	1303	4376	9764	13765
b0905	b0905	3584	2460	4908	3014	4947	3421	6518	10922	3856	3165	4456	5099	4812	5393	12906	19983
b0906	b0906	1567	2178	1971	2719	1849	1965	2621	4853	5047	2203	2746	2305	1144	818	7616	4651
serC	b0907	3224	2052	4242	2446	2301	2309	5811	7018	3555	3928	2964	4901	3404	2579	11696	13801
aroA	b0908	2984	2503	3559	3048	2262	2460	6327	6583	5795	4612	4415	5238	2920	2023	8411	10943
b0909	b0909	1809	2127	4886	4331	906	1421	3692	6693	4559	3209	3012	3376	4257	1554	8133	6341
cmk	b0910	3524	609	4436	886	8988	1544	4145	2617	2237	6542	1364	5461	1686	4449	5532	18882
rpsA	b0911	20342	674	7797	488	16955	472	17500	2784	1135	22493	888	22597	967	19115	3788	65239
msbA	b0914	3945	3020	6970	4466	6341	3897	7405	10147	8172	4658	5169	5411	181	282	13581	26450
ycaH	b0915	1714	2177	1561	1748	1469	1714	3358	4838	3624	2138	2420	2466	2983	1764	8200	8876
b0916	b0916	390	302	1936	3822	1321	2989	2627	8177	5748	2083	4902	2719	3611	1130	12982	6039
b0917	b0917	2226	1686	3104	1859	2333	1744	3297	2841	6354	6255	2413	3417	2584	1842	5170	6022
kdsB	b0918	1994	909	3362	1519	3943	1853	6796	6203	3605	4168	1163	2546	1804	2283	6597	13111
b0919	b0919	939	70	6685	3445	1669	1406	1793	1011	4961	5396	4855	6007	5531	2875	10090	9449
ycbC	b0920	1696	2031	1781	2000	1563	2136	2886	4215	4862	2634	3127	2768	1663	1066	8130	5544
smtA	b0921	4033	2193	5553	3056	2037	1843	4926	4623	4517	4227	4046	5000	3889	2586	10779	18846
mukF	b0922	2631	1775	2927	1633	2789	2035	5703	6289	3018	3487	1794	2846	2578	2135	7604	10123
mukE	b0923	3923	1647	1651	765	3554	1883	11297	6693	4033	6568	2997	5809	2924	3226	5985	13656
mukB	b0924	7365	2576	16888	4974	6261	2585	9168	7081	8201	9369	5967	11838	6953	7814	7642	16073
ycbB	b0925	1964	2083	2092	1876	1830	2537	5577	5660	3901	2568	2769	2816	2821	1314	9124	5951
b0926	b0926	2883	1427	4182	911	1637	562	18244	15182	2386	3264	1056	3168	1610	2462	5585	14701
b0927	b0927	2009	1120	324	122	2382	1262	8659	9674	3087	3656	1784	3070	3541	3548	4657	7594
aspC	b0928	7605	3242	7961	2925	4852	3063	10456	10604	5136	7600	3857	7474	4835	5560	10934	32271
ompF	b0929	38287	862	41719	977	35335	1468	56671	6114	2177	50629	1097	42528	1138	13273	7142	65535
asnS	b0930	10585	2230	10345	2012	8530	1626	13519	5510	3661	11285	2371	11744	2482	7565	8139	47701
pncB	b0931	4025	1509	6249	2256	4774	2313	7031	7135	4234	5994	2023	4571	1930	2149	8063	15096
pepN	b0932	6787	1129	7102	1280	13054	2935	23124	8623	2523	7522	2144	8952	3174	7485	10634	32691
ycbE	b0933	903	1357	1843	2531	1177	1661	3090	3468	5015	2061	2564	2080	1261	687	6647	3622
b0934	b0934	986	2584	1347	3025	1351	2984	2497	4814	6206	1981	4319	2591	3443	1213	8177	3475
b0935	b0935	1458	2979	1156	1573	606	1422	5809	11453	4725	1873	4124	2070	3395	1047	8214	3617
b0936	b0936	903	2363	1494	3142	716	2075	3801	9893	4589	1565	3082	1368	2875	633	8778	4289
b0937	b0937	1509	2933	965	1410	615	1837	4502	11412	3991	1593	3149	1712	2580	748	10135	3551
b0939	b0939	4921	1551	5432	1567	5686	1656	1840	742	4474	7200	1732	6839	4127	6111	15649	15202
b0940	b0940	735	2297	951	3688	1240	4212	4352	11641	7963	1458	3140	1469	3507	921	17616	3411
b0941	b0941	624	1328	1559	3023	1536	3709	3020	4228	5271	1337	4791	2223	3701	1101	15165	4490
b0942	b0942	1580	2207	1242	2345	1248	2043	2992	6110	4785	1746	4105	2872	1837	874	7335	3595
b0943	b0943	1935	1975	1207	1369	2897	3349	3277	5384	3625	1817	4314	2578	1788	603	11664	5134
ycbF	b0944	982	1900	1554	2503	1200	2177	3206	6347	4413	3835	2893	2357	2706	1342	6814	2990
pyrD	b0945	1426	2340	1901	2852	2509	1852	3092	4649	3620	1572	2758	2180	2221	2023	8529	10155
b0946	b0946	1895	1578	2381	1509	1846	1629	5039	6058	4289	4564	1796	2503	2538	2063	5752	5411
b0947	b0947	3504	2566	5356	2834	2783	3413	8483	10122	3643	3595	2782	3715	4462	2604	12371	10740
b0948	b0948	2341	2301	2744	2759	2655	2063	3354	4996	5006	3182	1705	2064	1889	1604	8001	11032
b0949	b0949	2506	1551	2567	1814	5608	2474	5995	8081	3048	2732	3916	5129	3220	4252	10551	18009
pqiA	b0950	1333	3122	2942	4688	1723	3644	4299	8345	6277	1801	5305	2405	4072	1659	13538	8615
pqiB	b0951	1357	2002	2852	4026	3061	3113	5544	8479	4006	1762	2595	2285	1959	1391	11061	11506
b0952	b0952	2027	2310	3277	2936	1811	1674	3677	6026	3965	2222	5297	4528	2961	1973	9418	11663
rmf	b0953	2178	1069	2111	1323	3590	1453	4666	2967	2841	3882	67	304	2048	2481	4927	6014
fabA	b0954	9991	2171	10994	2613	8727	2386	19347	5838	4129	10275	2547	10828	3083	4826	6777	28352
b0955	b0955	3373	1666	4176	2569	2734	1776	4879	7963	4033	4427	2664	4969	2805	2780	9130	16042
ycbG	b0956	1729	892	2321	1093	7181	1844	5469	6152	1785	2638	1762	2792	2066	2699	9006	10198
ompA	b0957	2641	1561	1988	1903	4308	5022	7353	9143	4099	2835	3437	4013	6129	2757	6444	5619
sulA	b0958	3400	1524	5151	2369	7279	2437	6801	7648	3901	4639	1803	3236	2061	1940	11191	10478
b0959	b0959	2532	2642	2132	2527	2079	2256	3194	3735	4197	2481	2475	2255	2036	1149	8062	5612
b0960	b0960	874	1233	2468	2909	2134	2524	3867	6546	5565	2623	4668	3894	4206	2160	11257	12563
yccF	b0961	1582	1976	2716	3148	1864	2028	2317	4108	5034	2991	3513	2969	1815	1093	8157	5922
helD	b0962	2224	2797	3198	3887	2081	2636	4096	5799	5790	3320	4454	3558	4229	2281	9278	7421
yccG	b0963	3990	565	12913	3917	3925	1379	7864	4000	2691	6049	5545	12383	3352	4619	8953	23642
b0964	b0964	1649	2061	1762	1761	1215	1924	1979	3332	4831	2443	2634	2260	1299	723	7394	4652
b0965	b0965	2497	2045	4357	4056	2437	1644	4671	5586	3602	2544	803	1378	3086	3093	10061	16107
b0966	b0966	2491	814	1966	698	2009	1137	15575	3146	2813	4542	1107	3773	1571	1695	4686	8352
b0967	b0967	3551	3599	4652	3272	2993	2714	10092	13003	4376	2942	4163	4145	4499	3740	11102	24331
b0968	b0968	1618	1364	674	113	1547	1111	6542	7893	2865	2311	1529	1863	2546	1845	5795	6245
yccK	b0969	3069	1830	3311	1628	3855	1607	3705	4022	3898	4331	3106	4430	661	1187	5704	8154
yccA	b0970	8835	1670	11803	2471	7051	1926	8364	4306	3681	11578	57	238	2844	6008	9082	28161
hyaA	b0972	1116	2066	1367	2425	761	1722	2783	4397	3170	1332	2407	1663	2878	931	7565	3140
hyaB	b0973	711	1792	721	1773	674	2498	2490	8437	3172	873	2870	1129	2848	603	7569	3004
hyaC	b0974	978	2251	724	1524	560	1435	2751	4206	3355	1218	3039	2004	2017	639	6680	2720
hyaD	b0975	924	1439	1368	1849	1262	1730	3212	4688	2929	1789	2004	1446	1742	975	6442	4573
hyaE	b0976	1814	2096	1383	1997	1630	2149	2829	3698	3660	1757	2199	2169	2404	982	5449	2780
hyaF	b0977	701	1455	1104	2081	1258	2832	2989	5317	5431	1122	1516	1234	1959	702	12632	5231
appC	b0978	1178	2894	1144	3072	2221	3130	4193	9008	6086	1617	3537	1514	3377	1222	11643	4525
appB	b0979	1156	2271	1930	3495	2523	3719	2476	7887	6866	1681	4432	2457	2821	981	14555	6319
appA	b0980	1160	2830	2196	4334	766	2655	3421	10531	5585	1645	5035	2030	4833	941	12867	4564
yccC	b0981	1735	1838	1575	648	892	264	8672	16639	729	1429	577	1564	5368	1694	11050	11757
b0982	b0982	811	1575	1694	2741	890	1969	2267	3407	3505	1364	2073	1603	2436	809	6336	3345
b0983	b0983	576	2122	990	2270	961	2816	4332	11311	4667	1235	3068	1285	3072	826	9681	3558
b0984	b0984	1368	2079	1601	900	229	134	5728	2935	3817	2335	2936	1341	9374	3429	8436	8009
b0985	b0985	2880	3730	1739	1548	1794	1523	7461	6318	4618	2544	3830	3594	5580	1492	11112	7111
b0986	b0986	845	2513	1194	2100	699	2548	5004	9174	3171	872	2554	1300	2643	857	15020	4317
b0987	b0987	1200	1227	4750	3833	2324	2164	6452	2953	7033	7929	2529	2394	7376	3820	9058	8847
insB_4	b0988	3424	3699	2477	3423	2485	4489	3317	11605	5365	2399	5751	3412	6072	1849	26218	7956
b0989	b0989	2377	2439	1936	1796	2496	2000	3799	3683	3986	2443	4101	2280	2382	1351	8249	5609
cspG	b0990	4555	3411	5990	4981	4538	2922	6850	8110	9747	5660	4177	3746	7008	3514	23585	18866
sfa	b0991	3401	1169	5932	1462	2174	1245	11971	5558	2130	4056	1526	4666	1198	2099	6507	9887
b0992	b0992	785	1170	1311	1857	1055	1451	2450	2494	3798	1527	1693	1362	1755	702	9410	4284
torS	b0993	1064	1790	1614	2966	2495	2755	4185	8224	4164	1497	3427	1805	2240	667	10476	4034
torT	b0994	934	1995	1411	3264	1615	3610	3713	7899	6328	1287	2883	1591	2697	942	17265	6535
torR	b0995	1250	2144	1583	3093	1378	2744	7234	6634	6672	2217	3045	1909	1977	853	8305	4390
torC	b0996	534	1680	891	2581	1057	3679	2780	8473	5333	976	2359	1315	2261	695	18227	5227
torA	b0997	784	2700	1175	5261	702	3875	4068	9258	7784	1275	4470	1232	4513	724	12782	3012
torD	b0998	454	791	1305	1399	1875	2214	2851	4284	1418	841	3950	2353	2894	1918	6999	3301
yccD	b0999	1865	1607	2467	1936	1144	1151	3055	1793	4534	3533	5063	4341	2664	1312	12391	10769
cbpA	b1000	1267	1581	4641	4846	4193	3570	6431	6953	5197	2780	3039	2538	2578	1516	8163	7940
yccE	b1001	4103	2561	4432	3566	2611	1187	3611	2457	4711	4185	2784	3860	4745	3246	1458	3412
agp	b1002	3226	1891	3632	2563	3729	2949	6258	6305	4584	4169	2797	4142	2659	2217	9563	9563
yccJ	b1003	337	81	3033	3093	1351	1580	3715	6939	2712	3382	4021	4903	4393	2895	9164	7848
wrbA	b1004	2024	1470	2234	1482	8192	1701	4373	3835	3856	3506	1944	2803	2657	7211	6869	8858
b1005	b1005	1960	1820	1881	1934	2052	1592	3003	2871	4603	3836	1854	1965	1191	1090	5490	4050
b1006	b1006	733	2472	908	2404	1286	2997	2634	7032	4091	1243	4184	1393	3687	620	10387	3547
b1007	b1007	1620	1364	2869	3291	1146	1476	2443	4404	4347	3073	4997	3900	2846	1436	10640	9135
b1008	b1008	1475	2193	1351	2560	902	1955	1909	4084	4727	1837	3172	2159	1201	572	6398	4019
b1009	b1009	1622	2882	1719	3867	639	1376	2567	7263	6469	2977	5400	3719	1905	886	7238	3991
b1010	b1010	2782	2618	6543	6133	993	563	5614	10092	4978	2779	6796	6077	5429	2214	10398	12417
b1011	b1011	582	1284	770	1330	680	1440	3682	4378	2344	1078	2696	1719	2159	713	7397	4035
b1012	b1012	725	1769	960	2152	566	1726	2534	4536	3722	1169	2372	1402	2222	615	7214	2999
b1013	b1013	1742	1983	2174	2049	746	1410	4336	5212	2866	2096	2494	3059	2560	886	6444	5613
putA	b1014	1574	727	2925	954	1276	1548	6038	3811	4280	6862	2010	4865	1424	1104	3697	5595
putP	b1015	3242	2340	5340	4128	2291	3899	10184	13859	9168	6031	3632	4324	3319	1307	16615	10674
b1016	b1016	1073	766	1696	1232	582	670	1831	1217	1746	1508	822	1524	1150	681	3751	2469
b1017	b1017	1664	1596	3649	2671	1130	1904	2956	3614	3283	2767	3401	4295	2004	1266	6361	3995
b1018	b1018	3032	2629	2663	1789	1053	2692	6062	10623	3813	3022	3616	4034	3883	925	12338	8749
phoH	b1020	1362	2871	2026	3556	808	2295	4209	8436	4953	1875	3269	2134	3427	1032	9035	2873
b1021	b1021	695	1598	2070	3081	411	1375	3201	5981	3251	1516	1974	1315	1964	605	7579	2482
b1022	b1022	866	2253	1475	2351	666	1710	2060	3357	4632	1602	2680	1318	2716	784	9543	2591
b1023	b1023	2950	2340	5498	3051	502	792	3476	7082	2569	2686	2932	3678	2806	1739	5922	2715
b1024	b1024	705	1451	1589	2569	1198	2272	3853	12184	4508	1560	3216	1845	2466	748	15215	3636
b1025	b1025	379	137	757	124	951	2870	3413	6898	149	510	119	835	4609	1071	15255	3844
tra5_3	b1026	2345	4399	2911	5495	1395	4482	3908	14005	10460	2830	8063	3646	7641	1483	24733	7522
b1027	b1027	1421	3326	1842	4108	1124	2928	3451	13638	4012	1052	2572	1285	1863	645	18561	5258
b1028	b1028	529	1066	930	1424	779	1678	5325	5838	4843	2329	2234	1271	1840	871	12044	4947
b1029	b1029	940	2182	856	2139	1406	3221	2854	9458	6779	1674	2360	1258	1865	638	17495	4852
b1031	b1031	5589	1804	4147	2464	10267	2816	5871	4150	3223	2563	3594	9314	7091	14312	15266	11878
b1033	b1033	1366	992	2311	1428	4280	2550	3450	4557	4531	2956	2340	3036	2603	2263	16228	14026
b1034	b1034	2417	1910	4315	2580	4802	2438	6529	6823	4783	3729	2358	3773	1400	1630	9237	13424
b1035	b1035	2591	1826	3708	1845	3539	1852	5076	4281	4042	4081	2670	3925	2439	2609	7569	16242
b1036	b1036	2247	2505	2446	3005	1488	1714	3250	5437	5590	2900	3129	2631	2100	1238	7852	6342
csgG	b1037	1160	2752	1288	2879	877	2337	4855	11761	3975	1368	2228	1363	2762	788	10275	3192
csgF	b1038	798	1951	1319	1974	2164	2318	6980	9422	4116	1562	2219	1317	2507	849	8623	3483
csgE	b1039	1040	2407	1097	2410	575	1805	4328	8539	3689	1115	2394	1434	1967	645	8024	2603
csgD	b1040	533	1489	1004	1035	1032	2552	4995	6901	2820	1066	2588	1259	2462	706	12062	4334
csgB	b1041	1364	2905	2056	3391	81	36	4245	6325	4751	1779	3421	2490	3215	1429	7155	2829
csgA	b1042	709	1996	1406	2741	1785	2761	3504	6828	4474	1609	3181	1698	2353	770	9980	5289
b1043	b1043	1684	2212	2541	1999	755	1306	3705	5959	3360	1969	3654	5026	1934	649	9970	4319
b1044	b1044	1110	2056	1787	2185	660	1231	2416	4007	3304	1491	2237	2049	1936	873	6291	4069
b1045	b1045	1994	2228	1409	1256	1664	1879	8373	8816	2993	2106	3854	3810	2284	961	10308	7805
b1046	b1046	1551	3022	1850	3810	1359	2785	2773	3681	6097	2344	4048	2379	3659	1323	9010	4049
b1047	b1047	1936	3481	2352	3470	1401	2618	4609	12935	4341	1998	3250	2598	3916	1462	14523	8780
mdoG	b1048	9777	2522	26000	6021	19018	3948	24113	11306	10174	17106	6295	19917	3753	10640	15199	65280
mdoH	b1049	3777	2768	5889	4313	7249	3836	8438	11717	8074	5438	3895	4725	2887	2815	11258	18990
yceK	b1050	2228	1849	2848	2326	4238	1822	2832	2944	4566	3388	2092	2680	1887	2975	5585	5390
msyB	b1051	4375	2915	6968	4254	9193	2102	11654	7156	8976	5736	4057	4696	3216	5828	10199	12521
b1052	b1052	3314	2186	4432	1572	1523	882	6860	9825	2731	3333	2646	4396	2689	2418	5947	5165
yceE	b1053	1088	2060	1908	3494	2323	3332	3954	7354	6711	1873	2588	2011	1906	1101	10722	6414
htrB	b1054	4255	3680	6509	4462	5554	3885	7813	6380	7190	4931	5746	5424	187	276	9229	13347
yceA	b1055	4777	2596	8489	3912	4432	2956	7416	6430	149	554	111	829	3670	3153	11907	36736
yceI	b1056	3455	2515	3712	2790	3707	2550	11451	13105	3580	2645	2019	3062	1415	1151	8342	9416
b1057	b1057	988	1997	1432	1665	1162	2001	4004	5432	4296	1726	3485	1997	2781	969	10843	6714
b1058	b1058	2283	2953	1358	1327	2025	2187	6121	10005	4397	2555	1026	1298	1067	673	7045	4568
b1059	b1059	3299	1999	5494	3089	3230	2966	9195	6719	4792	4061	3574	4901	3266	2275	8634	10619
b1060	b1060	2088	1246	5081	2373	2720	2835	6455	3420	1509	2125	2087	3707	1596	942	8354	7562
dinI	b1061	2531	2679	1648	1237	4069	2412	3599	4400	6490	3456	1089	1703	1273	1137	9370	9634
pyrC	b1062	1812	1223	2650	1762	11495	2729	3575	5066	3848	3161	2439	3225	2792	5455	9219	32895
yceB	b1063	1536	1090	4278	3180	3865	2322	5615	8477	3895	3221	2420	3467	1332	1267	7966	7970
grxB	b1064	2955	1501	3818	2584	4415	1910	8841	5320	3008	3279	1901	3540	1380	2208	7819	13512
b1065	b1065	1170	2967	1951	4047	1701	4213	3530	7858	6026	1905	4709	1999	4854	1253	13002	5776
rimJ	b1066	4152	1632	5588	2064	4102	2253	11494	4917	3769	5091	1975	4868	1264	1550	8213	11523
yceH	b1067	1977	1957	2734	2356	1322	1962	3156	7149	4860	3582	2417	2875	2110	1284	6963	5943
mviM	b1068	2167	2176	2748	2741	1165	1925	3555	4698	3882	2528	2795	3210	2615	1380	7332	5291
mviN	b1069	2348	4016	3118	4344	2011	3872	6046	14444	8163	3263	6144	3548	5763	2088	10387	8090
flgN	b1070	1721	2083	1761	2108	2749	2581	1890	3709	4909	3112	3597	3788	4059	3502	7883	5556
flgM	b1071	3009	1973	2312	1885	2032	1866	3597	5839	3554	3139	2989	4101	2337	1680	7189	6579
flgA	b1072	2524	1926	2614	1972	1746	1952	3285	4574	5428	4327	2503	2728	2959	1711	7391	5242
flgB	b1073	6595	1769	6663	2043	2756	2086	5098	5600	4427	9426	4056	10690	2497	2187	7659	8790
flgC	b1074	5182	2260	5029	2036	1426	1344	3024	4400	4482	4900	2645	5632	2095	2103	9498	6660
flgD	b1075	7398	3173	8214	3910	2104	2729	5255	8348	4784	6740	4149	7328	3497	1884	7013	6432
flgE	b1076	5848	2545	10070	4143	3951	4243	5650	8405	6642	6648	3073	5993	2470	1516	9374	8051
flgF	b1077	3904	2649	7719	4204	2436	3003	4600	6224	7038	4858	3412	4411	2882	1652	6735	5993
flgG	b1078	3286	2065	5007	3261	3098	3803	4830	9321	6366	4659	1749	2823	2226	1212	7491	5192
flgH	b1079	2426	2601	5175	5049	1692	2872	4428	7905	7303	3528	5381	4244	4311	1815	8730	4412
flgI	b1080	843	1489	2295	3405	1290	3418	2970	4572	5863	1995	3724	2665	2138	782	7300	4382
flgJ	b1081	2063	2628	5147	5887	1732	3147	5026	9067	9015	4197	5710	3813	4704	1700	10942	5365
flgK	b1082	1331	2988	2474	5285	1650	5073	4614	12070	7535	1981	3551	2183	3260	895	11261	5600
flgL	b1083	1777	3062	3848	5033	2093	4416	4387	6734	8684	3238	5661	3000	41	127	11319	5217
rne	b1084	2061	1268	2680	3405	3823	2434	5248	4182	3301	5287	4091	9200	5047	6239	12386	15210
b1085	b1085	3660	2236	3526	1467	2100	1539	4610	8606	2419	4134	2559	5018	1792	1652	8033	13734
yceC	b1086	1913	1554	3174	2466	3011	2016	1947	574	3996	3657	1694	2631	3594	3078	8096	10032
yceF	b1087	2780	1810	4146	2203	3553	2021	5481	6718	4684	4648	2135	3924	2039	2605	8199	11740
yceD	b1088	6199	1514	5857	1782	8640	1041	3856	1842	2862	9104	2138	8204	2693	6777	6176	16689
rpmF	b1089	6168	984	5136	704	11449	1013	9294	2194	1791	5294	1224	5468	1153	4023	4932	22934
plsX	b1090	2927	1285	5103	1838	13099	2691	4299	6353	5035	5757	2778	4841	2364	5121	11235	41805
fabH	b1091	7330	1846	11513	2608	12467	2602	12414	5830	3587	7261	2786	10145	1394	3929	7457	40112
fabD	b1092	6664	1037	6593	1030	14910	1793	11698	5074	2601	9644	1793	9853	2141	7643	1985	8342
fabG	b1093	10311	1076	11404	1011	7530	1096	12817	3729	1958	12770	1472	13939	2665	9031	3844	30707
acpP	b1094	6051	452	7285	552	12983	595	13862	3546	1740	12760	658	5984	877	7157	9566	42112
fabF	b1095	11933	1390	8882	1101	13040	1571	9098	4326	3311	15703	1959	13544	2343	11942	4767	36429
yceG	b1097	1138	1477	1334	1733	3157	4132	4150	6562	3916	1729	2264	1696	3243	1236	17185	11631
tmk	b1098	2599	1853	2047	1704	1980	1758	2923	3417	2663	2121	2787	3277	1992	1617	7491	8106
holB	b1099	3803	1513	7021	3159	1883	1536	3389	2336	4504	5844	3528	7450	4367	5322	5183	8339
ycfH	b1100	2988	2682	3144	2367	3129	2123	6373	7655	3962	3377	2973	3901	2578	2617	10797	15509
ptsG	b1101	3284	1824	6744	3491	8050	3700	7742	8679	6331	6438	2999	5456	2525	3091	9386	12039
fhuE	b1102	3489	4084	7125	6293	1759	5001	4721	10989	10799	4845	5367	4129	6749	1295	17185	4863
ycfF	b1103	7160	2087	5836	1689	4350	1267	8394	3764	3637	7977	1836	6738	1904	3897	6259	9344
b1104	b1104	3518	1799	3369	1251	2134	1227	8456	5838	2777	3621	2182	5118	2028	2350	7519	13216
b1105	b1105	1919	1153	3836	2495	2718	1832	6841	7214	4301	3249	2201	3167	1446	1279	7293	9857
b1106	b1106	2200	1711	3059	2370	3345	3073	5921	7983	2299	17042	3203	4330	2471	1561	9290	11815
b1107	b1107	5819	2761	7730	3609	6429	3056	12425	7422	5668	6922	4327	6878	3612	4339	12593	25833
b1108	b1108	3470	1343	3976	1436	9473	2645	8474	5986	5461	6087	1676	4319	1767	3255	1026	2071
ndh	b1109	1619	1561	1563	1574	6553	2496	7230	6888	2972	1885	3287	2842	2872	4146	7863	25702
ycfJ	b1110	1106	1727	957	1602	1257	1850	5460	7404	4193	1418	3265	1909	2266	824	7846	5505
b1111	b1111	1430	2220	1384	1835	1901	3047	4532	11218	4875	2085	1687	1574	1396	830	1098	1918
b1112	b1112	1311	1789	2601	2968	2369	3067	7783	7507	4731	2847	3199	2695	1916	881	7796	5759
b1113	b1113	1312	1465	2768	2442	1247	2122	4526	7442	4312	2337	2581	2689	1696	868	8953	5888
mfd	b1114	7602	3473	10847	4288	2899	3651	9568	8489	5832	7213	4133	8807	7679	3633	14477	18481
b1115	b1115	894	2675	1709	3707	1183	3046	2763	7724	5362	1818	3716	1598	3591	860	11966	4299
b1116	b1116	1837	2026	2223	2393	1075	1441	2887	4704	4590	2741	2870	2745	2421	1408	7186	7589
b1117	b1117	2675	1434	3902	2718	2673	1944	4999	8065	4823	4855	3436	4632	2996	1948	9541	14179
b1118	b1118	2794	2898	3388	3629	2920	3240	5573	7370	6916	3356	3790	3240	2218	1407	11900	12106
b1119	b1119	1777	1383	2937	2296	3378	2539	4492	6989	6029	3929	2234	3161	2101	1762	8094	9603
b1120	b1120	2860	2020	3516	2395	2690	1885	4946	3665	4076	3911	2168	3296	2916	2937	8589	9469
b1121	b1121	973	2255	1526	2241	733	1949	2521	7790	2733	1278	2299	1755	2418	742	11182	4621
b1122	b1122	1713	2025	2322	2180	1435	2101	1974	4005	4140	2413	1919	1674	3310	1835	9188	5154
potD	b1123	7908	1562	9008	1855	13781	1713	9000	4832	3114	9723	2067	9948	1854	8304	6111	29313
potC	b1124	4101	2541	4223	2483	4468	2174	6702	8065	5241	4931	3133	4555	2669	3294	10322	16934
potB	b1125	2084	2303	2219	2581	2307	2325	2296	4241	4568	2542	2835	2675	2402	1878	7062	7112
potA	b1126	5552	3348	4946	2411	5751	2883	6786	9477	5228	5055	4508	6955	4147	5173	11278	19969
pepT	b1127	3583	3654	4611	4853	8081	5813	9965	12620	12550	7659	6027	4673	4829	2740	9663	7074
ycfD	b1128	3690	2718	5441	3451	4337	2999	9973	11219	5768	5322	3903	5932	3653	3791	9578	17500
phoQ	b1129	1084	486	2601	1705	2891	1710	2503	1496	3173	2014	3144	5092	965	706	9431	10365
phoP	b1130	4961	2121	11654	4734	7751	4029	8211	8116	6905	7483	3833	7385	3949	3690	11567	12330
purB	b1131	6870	3071	4921	2029	10426	1782	7712	7715	4649	6187	1835	3897	4708	14731	8986	41340
ycfC	b1132	4451	2134	4951	2269	4928	1307	4837	4439	3794	4758	2407	4958	2056	5155	5867	15622
ycfB	b1133	4091	2739	6429	3833	4315	2909	7253	8027	5985	4894	3829	5655	4212	5153	12247	31630
b1134	b1134	1383	1096	2632	1622	5186	2354	3954	3984	6246	3869	1822	2132	2840	2514	8792	13355
b1135	b1135	1580	1118	3336	2011	3765	1850	4673	5407	2798	2406	2224	3245	1452	1278	7539	9709
icdA	b1136	13297	2112	9536	1786	7178	1919	6848	3273	3489	15379	2376	14189	3113	7638	10181	30288
b1137	b1137	1172	2569	2369	2648	1464	2698	3506	7789	5224	2684	3599	2358	2952	1219	12328	5113
b1138	b1138	1724	2829	3266	3200	4904	2985	5078	6577	3821	2411	4673	2920	6282	2281	12776	8798
lit	b1139	1034	1736	1089	1359	889	1360	3209	5069	3473	1303	2250	1808	1431	885	8620	2946
b1140	b1140	688	2759	1165	2551	579	2440	3944	10647	3912	1033	3346	1771	3207	681	13848	3461
b1141	b1141	1793	2614	2532	3600	1915	2618	6043	7720	3688	1854	1626	1582	2175	954	9898	7529
b1142	b1142	1186	1512	949	752	1224	1530	3793	7011	4849	2477	1433	1591	1510	841	8340	4981
b1143	b1143	1520	1759	3298	2486	1477	1923	4412	7778	4988	2750	2568	2518	2739	1385	7583	4821
b1144	b1144	903	1073	1577	1614	1391	1553	3781	5791	3162	1730	1616	1758	1174	863	9218	5284
b1145	b1145	2300	1870	3087	2048	1953	1622	6042	4134	3870	3593	1373	2424	1976	1993	7973	6564
b1146	b1146	2061	2289	4041	2652	2183	2282	4400	3957	2835	1679	3723	3248	2568	1751	9040	7049
b1147	b1147	936	1517	966	1284	643	1052	2611	3379	3096	1584	2553	2068	1388	657	6546	3657
b1148	b1148	891	1740	1205	1716	700	1334	4968	14293	2639	1363	3058	2214	2748	596	10676	5451
b1149	b1149	617	2310	1032	3282	675	2796	2471	7741	5417	1377	3047	1117	3157	718	8292	2690
b1150	b1150	1543	2509	1594	1954	952	1910	3097	7774	5385	2152	4065	3722	1910	771	7078	5249
b1151	b1151	1214	1700	1760	2366	992	1603	2258	3671	3535	2084	1654	1430	2162	1118	7385	4054
b1152	b1152	1701	3067	1825	3171	1121	2960	3644	8861	6006	2321	4695	3351	3010	564	10030	4058
b1153	b1153	1445	2074	1439	2060	617	1132	2440	3244	3832	2022	2445	1960	2208	982	6686	3328
ycfK	b1154	1073	3241	1998	3129	650	2228	2650	6443	4298	1605	3922	3053	3589	667	12594	3918
b1155	b1155	567	1361	1026	2524	747	1665	3375	5731	3241	856	2069	1185	1271	590	9146	3581
ycfA	b1156	1341	2970	2335	4070	1714	3488	3439	5585	6546	2305	3970	1797	3484	1197	12763	4673
b1157	b1157	1062	2485	1478	2427	582	2161	5775	10175	4428	1755	3859	2231	3411	601	15737	5526
pin	b1158	1735	2640	1375	2369	1229	2254	2203	3947	5685	2660	3057	1908	2853	1404	8901	3588
mcrA	b1159	1987	3291	1833	2632	881	1717	6218	13205	5871	3011	3313	2718	3594	1561	11849	4230
b1161	b1161	1406	1275	766	198	2238	1888	10384	8682	4482	2778	1874	1509	5398	2274	7659	7397
b1162	b1162	1986	918	3741	1683	2078	1265	5735	4003	1862	2133	1447	2795	1878	1507	11648	9938
b1163	b1163	1643	1783	2687	2817	1240	3441	3482	7022	4810	2501	3019	2900	2481	770	13937	4118
b1164	b1164	2099	2486	2738	2609	2592	2469	7990	3732	2435	1093	2424	1827	3882	1823	9886	5521
b1165	b1165	928	1085	3738	3651	1042	1384	4973	4224	3912	2325	2464	2365	2652	1209	9224	5087
b1166	b1166	1031	2853	2006	2461	1150	2271	4566	4489	2843	1200	2488	1701	3377	1159	8477	2766
b1167	b1167	1568	2065	1674	1435	1163	1324	2666	2706	3429	2290	1392	1771	1195	792	7036	3392
b1168	b1168	692	2754	1034	4100	782	3663	4009	8646	5979	1107	3650	1373	2849	582	15374	2568
b1169	b1169	651	4083	1161	3822	585	4036	4449	23080	6768	1253	5900	1770	5018	501	25795	3994
b1170	b1170	1163	3693	1442	4200	1072	3279	2432	7664	6723	2020	470	349	3335	1011	9756	3219
b1171	b1171	1013	2328	1535	2715	1069	2480	2839	6003	5786	1947	3397	2424	2438	873	8093	4179
b1172	b1172	1833	2088	896	663	1652	2206	2390	3683	5022	2933	3172	2502	1937	1005	6377	3919
b1173	b1173	2471	3790	2221	2450	1165	2505	5062	9209	5220	2287	4938	4343	2703	645	14497	5848
minE	b1174	2455	904	2935	846	1773	736	3415	2926	1959	4562	1063	3569	663	1110	6608	8941
minD	b1175	18373	2466	13770	1925	11722	2710	16252	5783	4041	15641	4179	22223	3548	9640	8607	30679
minC	b1176	10511	1965	10273	2013	8307	2160	6865	3155	4626	12081	1692	8106	3254	6269	7367	20593
b1177	b1177	1945	1824	2308	2408	1203	1086	2728	2653	3527	2397	3515	3226	1734	1439	6438	4499
b1178	b1178	1068	1495	2341	2237	1262	1853	6876	10983	2141	1412	2284	2433	2470	1118	9599	8557
b1179	b1179	1353	1421	3635	2859	1983	1247	7213	3100	2080	1600	833	1678	1837	1123	6492	7074
b1180	b1180	1621	1624	3175	2599	2648	2795	2795	4251	5324	2779	3472	2433	1680	920	11507	9381
b1181	b1181	1905	3745	2672	3981	2116	3742	4022	5723	6984	3090	4477	2659	2729	1889	12684	8314
b1182	b1182	1540	1663	1161	282	2851	2267	7328	12670	1078	937	2514	2276	7123	2267	9992	9448
umuD	b1183	1109	1927	1992	2417	625	1714	2499	4873	4572	1812	2456	1939	2116	864	8051	2760
umuC	b1184	1623	3720	1773	2981	1222	3521	6228	9767	5281	2000	5162	2539	5500	963	16823	6323
dsbB	b1185	2585	2340	2072	2156	1897	2012	6787	6290	3865	2823	2647	3098	3304	2056	8051	6750
nhaB	b1186	2945	2117	3559	2762	3047	2884	3496	6728	5219	4144	3755	5184	3405	2796	7404	6146
fadR	b1187	2436	1513	2676	1584	3276	1699	4260	4814	2810	3095	2040	3253	1887	2282	7400	8548
ycgB	b1188	1487	1782	2910	2317	2557	2440	9044	4928	3574	1810	1256	1392	4127	2047	8918	9570
dadA	b1189	11153	1506	9817	1514	5010	2789	14953	7282	4493	16118	1899	11690	2311	2539	11077	18199
dadX	b1190	8560	1341	15820	2526	3848	2354	12345	6779	4963	13778	2623	11878	2198	2545	8690	13734
b1191	b1191	1498	2606	1597	2567	1997	2723	5377	13475	7310	2294	3966	2183	3237	1312	12131	5610
b1192	b1192	2581	2979	4171	4445	3155	3545	4720	6080	4157	2452	5396	4116	3202	1824	10487	8076
b1193	b1193	1649	1171	2354	1967	2726	1810	8593	6682	3227	2320	1888	2739	1022	1223	7349	9608
b1194	b1194	1354	2816	2518	4057	1946	3862	3921	5646	6729	2134	5202	2375	3206	1406	11338	5238
b1195	b1195	1406	2355	2869	2893	1804	2381	4352	6023	6081	3447	1989	1651	1829	906	4306	3289
b1196	b1196	1100	1779	2426	1190	488	215	2705	972	577	1024	2673	2276	1292	804	9769	7841
treA	b1197	2136	4070	2826	4786	3068	3867	6229	14398	8657	3223	6430	3960	5578	3021	16509	8264
ycgC	b1198	9920	2168	14167	3359	2587	3207	12862	6668	4268	9510	2328	8501	2104	1122	11308	21533
b1199	b1199	3458	873	4040	1179	1712	1811	8399	5005	2624	5832	1701	5554	2125	1186	8356	16007
b1201	b1201	1722	2158	3119	3292	1121	2851	5337	9027	4775	2704	3437	3026	5591	1491	11128	4972
b1202	b1202	1408	1986	907	1469	1081	1462	2694	4290	3507	1568	3291	2657	1788	992	6150	5537
ychF	b1203	1452	585	2709	812	2630	826	6605	2452	2305	2695	949	2195	883	1927	3502	20115
pth	b1204	1393	1238	1711	1142	4588	2349	3771	7549	3587	2264	1640	2051	1896	1540	12653	15874
ychH	b1205	2384	3587	1402	1454	1514	2252	8782	5401	4513	4065	2902	1922	1548	898	6392	6502
ychM	b1206	1836	3304	1580	2415	1982	2002	4482	10937	7086	2552	4003	2040	3083	2080	12858	10652
prsA	b1207	2399	2515	7274	6506	1643	2656	3868	938	5949	3108	4754	5592	8368	3484	7571	7393
ychB	b1208	3949	2497	4410	2447	4829	1917	7176	11222	3834	4228	2605	3866	2397	4095	7872	16214
hemM	b1209	2549	1775	3202	2639	1675	1320	4240	6546	3513	1969	3073	3727	4204	2804	6268	5512
hemA	b1210	1132	1031	1980	1718	2398	1960	3330	2914	3187	1967	2740	2668	2733	1750	9975	11506
prfA	b1211	2370	2056	3057	2514	3947	2600	6189	7743	4499	2610	3135	3123	2200	2099	7326	10600
hemK	b1212	1460	1770	1526	1857	1559	1453	2794	5106	2515	1527	2500	2581	1422	1089	6539	6640
b1213	b1213	963	993	1466	1203	1219	1196	4133	8280	2575	1917	1355	1695	1739	1223	8622	7125
ychA	b1214	621	432	1027	435	476	137	3463	1070	3645	2036	403	1165	7450	3054	6711	5930
kdsA	b1215	4231	1664	4428	1898	9604	2828	8231	7255	3530	4987	2290	5232	2109	3977	7929	21765
chaA	b1216	3109	2419	4319	2853	2469	2918	6279	7333	5332	4697	3126	4676	2879	1670	12139	11607
chaB	b1217	3574	2468	2684	2239	1171	1255	3063	3730	5310	5956	3012	4065	2923	2468	4742	3428
chaC	b1218	1676	2184	2067	2437	2023	2937	4488	8229	5244	3016	4448	3825	3472	1472	10342	5550
ychN	b1219	1066	1159	1591	1712	1685	1581	4119	3117	2850	1664	1706	1638	1245	934	7545	6630
ychP	b1220	1407	2931	2001	3983	1102	2336	4527	9786	5447	1796	3264	1937	3299	1089	11409	4517
narL	b1221	2951	2139	1712	1274	3971	1961	6912	6242	2227	1933	2078	2680	1917	2428	6936	11311
narX	b1222	1429	2708	1293	1653	837	1183	4166	7195	5257	2074	2757	2307	3270	1765	9343	6452
narK	b1223	722	2865	1459	5500	9863	4338	4116	10900	8149	1207	3642	1431	3130	3456	12064	4399
narG	b1224	761	1701	1003	2026	3447	1325	2894	6769	3450	1997	2220	1276	3009	4078	10273	5542
narH	b1225	838	3043	1072	3222	1039	2407	3432	6300	5273	1267	3157	1578	3244	1097	8483	3629
narJ	b1226	1255	1005	2170	2588	2812	2181	2643	5309	4937	2274	2751	1731	3877	4826	14190	6511
narI	b1227	861	1778	1835	3713	2704	4296	3348	6977	6428	1837	3203	1871	1981	948	8768	3770
b1228	b1228	2508	2510	1949	2281	1895	2033	3637	6066	4688	2288	3763	3924	4255	1970	17636	10082
tpr	b1229	3986	2041	2523	1949	3674	2948	4232	5419	3935	2756	1842	2530	1717	1305	8702	5222
purU	b1232	4268	1972	4333	1565	3573	1759	11808	7898	3273	4746	1785	3971	2508	3109	8504	13483
ychJ	b1233	1424	751	1774	858	3746	1765	4852	2899	2411	2412	2196	3490	1414	1547	8067	8976
ychK	b1234	911	1243	1807	2079	968	1357	2045	3844	4009	1735	1600	1625	2301	1299	5781	4551
hnr	b1235	2303	3425	4309	4875	3836	4371	4607	7748	8274	3378	4826	3507	3248	2005	12210	7053
galU	b1236	3927	1841	4949	2456	7565	2643	9980	9227	5925	6878	2347	5194	2038	2724	11195	18646
hns	b1237	8576	868	13503	2041	11145	1449	26756	3773	3207	14609	916	6698	1178	4568	6181	29393
tdk	b1238	2839	3019	2966	2479	1931	2293	6766	9578	5554	3697	3639	3666	3042	1999	9288	10467
ychG	b1239	738	1016	1350	1378	2044	2617	3061	3468	5099	2448	2620	1871	1477	743	8657	5777
b1240	b1240	1877	1502	1397	1044	2395	1919	3090	3819	2244	1941	4220	4187	2370	1628	4760	5636
adhE	b1241	15227	1523	24631	1796	29246	3664	18952	5631	5838	22727	3603	21287	3969	14899	17982	65535
ychE	b1242	940	399	2050	841	958	338	2170	726	633	978	1705	1796	3953	3030	8113	6289
oppA	b1243	29299	2396	51288	3205	39183	3275	26658	7575	5428	22911	4566	41051	4626	26086	11139	42297
oppB	b1244	5724	2722	10083	4375	11445	3968	8343	9944	6460	7015	2954	6234	2171	3031	11344	15350
oppC	b1245	8327	3595	14658	6550	10763	4385	11103	10054	8986	8397	4905	7663	4617	8841	13546	29548
oppD	b1246	4787	1353	8682	2682	12081	2681	11739	6670	4843	9071	1933	6270	2410	4711	1074	2138
oppF	b1247	5373	2868	8612	4331	7549	2785	12745	7966	6215	6069	3859	6193	3220	5358	8477	13373
b1248	b1248	1754	1101	3071	1843	2687	1604	4616	4789	3123	3033	1459	1983	1359	1211	7515	6881
cls	b1249	3010	2323	1929	1375	1879	2286	5281	5354	3506	3378	2751	3545	3031	1815	9411	8399
kch	b1250	916	2071	2294	4497	2367	5110	4780	12991	8453	2052	4394	2329	2983	917	12920	5158
yciI	b1251	2152	1223	2138	1267	1110	956	3179	2297	2147	2077	1307	2303	1050	821	6029	5321
tonB	b1252	8762	2582	17595	5143	3913	3368	8000	9533	8818	11546	5619	11668	3818	2451	9600	13937
yciA	b1253	892	976	1687	1307	952	829	4847	4537	2246	1912	1215	1546	1425	893	7429	7634
yciB	b1254	947	981	1242	853	941	974	3758	4019	1777	1473	996	1352	1207	773	6906	5206
yciC	b1255	1928	2087	2336	2228	2442	2022	5012	7793	5424	3067	3553	2598	2525	2110	6604	8684
yciD	b1256	1498	2110	1841	2209	4967	2354	6597	8211	3343	1699	2773	2333	1831	2449	9389	5704
yciE	b1257	2030	3631	2548	3029	744	2949	4849	4859	5478	4018	3916	2437	7073	2084	8975	9286
yciF	b1258	1080	3198	1018	2796	562	1901	4803	11644	3862	828	3871	1558	3116	764	10410	3196
yciG	b1259	906	1478	1370	1699	835	1217	3762	6531	3941	2168	1804	1204	1791	769	8050	4942
trpA	b1260	2398	1418	2985	1839	1961	2177	7290	7469	4320	3617	2083	3673	1588	1104	8486	5317
trpB	b1261	3209	2543	5320	3830	1792	2701	8277	7362	6458	4354	3720	4281	3588	1554	10526	6497
trpC	b1262	1750	1931	2860	3348	1689	3493	5410	11322	5453	2492	2393	2415	2689	890	9678	4710
trpD	b1263	913	2787	1743	3978	1122	3857	3834	8339	7447	1616	5245	1787	4798	958	10668	4168
trpE	b1264	779	2080	947	2404	1348	3788	3612	11550	5984	1185	2951	1460	2609	770	13336	4929
trpL	b1265	2364	1577	3649	3749	1222	778	9820	4470	3052	3166	1020	1613	6841	3512	9075	6345
b1266	b1266	1727	1399	1847	1232	2470	1677	4262	3859	2706	2364	1248	2028	1784	1705	6249	7586
yciO	b1267	2054	2593	3288	3279	1773	1824	8391	9859	4787	2907	3533	2809	2840	1896	9005	6859
yciQ	b1268	1343	4088	1502	3278	1414	3369	4810	23779	7101	2040	4406	1863	4767	1168	17763	6092
yciL	b1269	1184	889	2235	1381	1155	652	5572	6508	2578	2424	1170	2028	1014	1246	6037	8362
btuR	b1270	2023	2605	1953	1909	1380	1836	3688	8487	4374	2621	2630	2214	2983	1460	8803	6661
yciK	b1271	1787	1553	2487	2135	1145	1216	4429	4365	5219	3913	1708	2683	2311	1315	8232	7321
sohB	b1272	3079	1437	4701	2611	7990	2974	5213	6676	4496	4340	3497	4964	2244	3145	18826	25782
yciN	b1273	1297	565	2037	1025	2244	628	5572	4688	1284	1700	736	1705	1077	1335	7987	10390
topA	b1274	9099	2073	16152	2992	6214	2731	11192	4407	6734	14888	5285	18200	7612	6884	9907	18148
cysB	b1275	5726	1822	6227	1979	3500	2044	10314	3694	4443	7334	1948	5562	2593	2701	8267	7205
acnA	b1276	2436	2307	4482	4604	2881	3400	7881	7612	7847	4325	3867	3079	3645	1616	11207	7417
ribA	b1277	3477	1841	4405	2205	2803	1392	7749	6886	3363	4183	2253	4270	2127	2987	6379	11688
pgpB	b1278	1340	1426	1447	1266	2348	2515	4304	8111	2597	1813	2398	2236	2750	1238	9256	7208
b1279	b1279	2206	1215	2418	1463	1866	1356	3139	4623	4040	4063	1594	3204	1817	1471	7661	7154
yciM	b1280	1614	823	2511	1238	3023	2464	4992	4202	2767	3091	2825	4570	2175	1427	10431	8292
pyrF	b1281	1844	1434	1900	1053	3316	1700	4572	7173	6199	4876	2304	2654	2335	3378	9616	17098
yciH	b1282	2300	2209	2625	2836	2608	2156	3136	6516	4242	2745	4229	4269	1607	1870	6192	7492
osmB	b1283	3157	2630	3044	2121	1575	1504	4453	4641	6838	7039	2983	2917	3616	2203	11162	9146
b1284	b1284	3835	2165	3218	1793	2571	2885	10861	14135	3793	3877	1610	3032	2275	1684	9343	7600
b1285	b1285	1961	2018	2292	2393	2867	3146	4258	6522	5688	3019	3922	3138	2715	1434	14095	6833
rnb	b1286	7296	1991	11484	3502	19351	4312	11073	8408	6460	10818	2767	8369	3986	9495	10880	35896
b1287	b1287	1112	1875	1418	1815	3045	3282	2890	11506	3490	1519	2908	1814	3373	1618	11713	8236
fabI	b1288	8761	1484	5241	1091	13318	1887	10360	4967	2695	9865	2235	12392	2359	10090	6130	29537
ycjD	b1289	1009	1515	847	740	1740	1687	2073	2656	1745	1130	1781	1651	1020	704	843	2163
sapF	b1290	1661	1822	1270	1310	1594	1937	2785	4862	3770	2099	2282	2282	1919	1253	6672	4726
sapD	b1291	2648	2580	2992	2664	2205	2299	4984	7854	5141	3249	3984	4217	2983	1822	11480	10426
sapC	b1292	1945	2028	1753	2061	1191	1774	2954	4794	4033	2122	2859	2550	2213	1143	6506	4355
sapB	b1293	1669	2791	1965	2413	1509	2617	5162	8837	4725	1961	4906	3137	4195	1383	11478	7860
sapA	b1294	2187	2520	2514	3051	2313	2791	3380	6031	5895	3091	3294	2834	3923	2163	6974	6623
b1295	b1295	1298	1213	2035	2132	2299	1861	4822	3974	2550	1803	2544	2273	949	736	5972	6801
b1296	b1296	1027	3403	997	3410	908	3270	3159	7473	5507	1185	4262	1740	3393	831	12644	3858
b1297	b1297	379	508	1234	2830	670	2337	2862	6833	168	161	2700	1559	2992	707	8710	2718
b1298	b1298	1313	2010	1278	1985	1632	2738	2832	5666	3052	2282	3073	1831	2642	795	10029	5143
ycjC	b1299	2495	2481	2662	2600	1893	2417	4183	6289	4547	3010	5782	5668	3347	1435	11464	7408
aldH	b1300	717	1652	1282	2676	1255	2762	2389	4194	4116	1064	2798	1475	2868	746	15403	5995
ordL	b1301	572	1613	851	1968	498	1160	2937	6885	3931	1146	2105	1447	2486	693	6774	2725
goaG	b1302	1033	2272	1118	2219	632	2021	5068	14612	3846	1226	2837	1515	2310	653	6841	3143
pspF	b1303	1243	2451	1465	2651	784	2260	4168	7515	5295	1787	4550	2711	3063	628	8709	3702
pspA	b1304	2627	1096	4504	2698	4849	2879	14723	5881	4886	5003	2226	4349	1678	1522	9906	14426
pspB	b1305	1874	2089	3748	2551	1463	1824	10954	5764	4195	2205	2688	2588	5697	1863	10152	10714
pspC	b1306	1055	1337	2560	2636	2289	2763	3418	4543	3592	1723	2153	1968	1182	720	8261	4923
pspD	b1307	4283	4162	2542	1858	1652	1427	7513	7806	5008	2811	4691	3718	4352	2303	6886	6097
pspE	b1308	2038	789	4306	1558	7289	2713	8764	4740	3715	5747	1343	3253	1224	1848	8083	9723
b1309	b1309	775	1958	1160	2162	1965	4074	2907	7377	4901	1348	3200	1447	3632	881	23875	6733
b1310	b1310	1206	2438	1498	2465	744	1896	4661	14752	5948	2352	2593	1376	3065	709	12130	3420
b1311	b1311	1030	2046	1161	1853	1452	2279	2510	5596	3295	1250	2691	1547	2606	940	16220	7165
b1312	b1312	1956	2796	1992	3429	1196	2359	2695	6084	5811	3417	4743	3128	3188	1241	8459	3183
b1313	b1313	855	1783	1198	2814	914	2632	3866	6394	4964	1369	2717	1694	2052	695	8098	2777
b1314	b1314	950	3000	1235	2799	602	2317	3604	11903	5131	1410	2477	1526	2597	712	7567	2905
b1315	b1315	783	1534	1019	1603	1429	2980	2679	6226	4936	1336	2193	1406	2793	710	15163	4856
b1316	b1316	1279	2934	1477	3864	828	2753	4640	15542	5621	1590	3396	1471	3584	694	12757	3711
b1317	b1317	1281	2506	1244	1628	900	1656	3367	6846	4664	1886	2934	1498	2316	797	40375	12276
b1318	b1318	993	1810	1329	2397	1168	2751	2910	5673	5083	1620	2354	1589	2043	609	19758	7228
b1319	b1319	1227	3833	1191	4078	573	2315	4198	10223	5983	1456	3452	1288	2862	497	11715	2965
b1320	b1320	1145	1672	2461	3300	1991	3731	2728	4916	7424	3093	4588	3198	3827	1069	16977	7878
b1321	b1321	3588	1742	5945	2408	2304	2824	8794	6472	5514	4956	1917	4591	4886	1749	8227	3560
ycjF	b1322	3827	2306	3753	2473	1057	1350	12083	8730	4132	3718	2928	4131	2384	976	14003	6952
tyrR	b1323	2976	2340	4278	3273	2946	3068	7160	8406	6629	5025	4254	5193	3966	2333	11204	11784
tpx	b1324	9295	1275	7979	1402	7865	1325	12467	4698	2882	12120	1991	11124	1991	7156	6663	27430
b1325	b1325	1614	1218	2384	1713	4592	2871	3761	6225	4764	2867	3191	2878	2851	1825	14316	9781
b1326	b1326	1776	2573	2397	4333	1948	3394	4323	8816	7348	2480	4581	2878	2370	1020	9435	4328
b1327	b1327	1151	4213	1303	3605	828	3007	5040	16216	6038	1664	3392	1457	3826	776	941	1736
b1328	b1328	1362	4791	1510	3684	890	3711	6479	20935	4919	1797	3271	1962	3929	2222	12291	4583
b1329	b1329	2740	2748	2888	3007	2572	2521	3606	4788	5030	3540	3723	3714	3342	2406	941	1397
b1330	b1330	1334	3254	1377	2100	1131	2475	4836	18113	5116	1835	2528	1587	3351	1076	13794	7634
yi52_4	b1331	12701	7294	13049	7131	12867	7226	26351	35253	27543	12287	13328	12654	20423	11408	50748	65535
b1332	b1332	3148	3254	3442	3268	1802	2317	4922	10493	5374	3806	2782	2837	1768	1060	8035	6175
ydaA	b1333	1528	888	2098	1224	2313	1136	5618	3348	2118	2140	1547	2488	1450	1369	7292	8973
fnr	b1334	10584	1833	15742	2866	15733	2611	20599	6466	6268	14449	2664	12055	2487	7425	7817	44217
ogt	b1335	5089	3247	4546	4235	4748	3228	4549	5430	6596	5806	4811	4090	48	149	9279	7345
ydaH	b1336	1537	3043	1146	2299	1405	3465	4162	7451	9354	2999	7005	3466	6939	2363	12302	3658
b1337	b1337	1271	1042	1730	1288	981	636	3157	2766	1554	1389	1572	2402	1249	1065	6022	6723
b1338	b1338	790	1518	1227	2520	2225	3286	2711	4556	4872	1534	3031	1472	2754	778	15707	6077
b1339	b1339	1466	3371	1534	2963	1036	2612	4367	12392	5601	1852	2918	2043	3346	1115	10634	3863
b1340	b1340	822	1306	1067	1466	2639	3490	4152	6015	3973	1345	3696	1996	2296	1133	13112	6429
b1341	b1341	1251	2225	1251	2291	1230	1752	2278	2343	1781	780	2926	2016	2038	1110	9685	4008
b1342	b1342	1542	1830	2138	2519	1705	1816	4806	4695	5177	2569	3058	2119	2791	1340	13485	8164
dbpA	b1343	708	982	1167	1674	1557	1816	4219	3623	2615	1158	2429	1524	1969	824	5612	4122
b1344	b1344	2344	2379	993	232	2314	1589	3356	3413	3342	2060	4099	3415	3856	1863	6006	6104
b1345	b1345	710	2616	1734	5117	1885	4489	4295	14836	9135	1554	2900	1488	2551	837	17336	5505
b1346	b1346	1779	2703	1485	1526	2083	1939	3068	2753	3099	1059	2248	1638	945	545	12944	8582
ydaC	b1347	2075	1995	1332	1550	1847	2087	2779	3451	4277	2732	4596	4928	2831	1782	7632	5510
lar	b1348	2684	1445	1368	1021	3306	2253	3715	3939	4128	3815	2925	3309	3718	2810	7948	3467
recT	b1349	725	2666	1140	2327	1001	2999	4614	6060	8267	2153	3961	1425	3808	1036	15528	4857
recE	b1350	579	1709	834	2305	751	1876	2008	3200	2810	859	2185	1037	2552	599	7495	2574
racC	b1351	1243	2326	4538	4134	2955	2846	7405	6142	4478	1762	3164	2028	2352	911	8841	4431
ydaD	b1352	961	1580	1098	1837	1167	1204	2557	679	2114	1569	2372	1506	3128	1743	8331	3922
sieB	b1353	2761	1738	1669	698	2568	2133	4614	3491	2636	3636	1147	2104	7390	3756	4591	2327
b1354	b1354	1466	2716	1520	2674	2385	3236	4066	6744	3258	1460	2936	1683	3981	1982	8871	3626
b1355	b1355	803	1301	1990	2686	1167	1810	5359	6116	7665	3426	1965	1399	2706	1577	16261	10450
b1356	b1356	2609	3489	2042	2129	1498	1666	5565	6735	4176	2764	1253	1550	3517	2196	1082	1837
b1357	b1357	652	358	1215	987	1103	714	2283	703	3836	2125	289	1067	2275	1285	11053	9537
b1358	b1358	1536	2477	1101	2026	730	1392	4379	6075	3585	1715	3027	2166	1819	633	7242	4500
b1359	b1359	879	2746	1118	3053	882	2116	4436	14054	5738	1643	3091	1274	2942	714	13701	4237
b1360	b1360	591	574	1519	996	1163	896	2497	2237	4169	2939	1388	1486	1916	1390	5334	3180
b1361	b1361	1095	3065	1699	3872	783	2594	4008	13448	6401	2008	2986	1432	2854	754	1064	1675
b1362	b1362	2414	2384	1592	1882	1211	1732	3453	5789	4389	2215	3167	2504	2343	1082	12880	8194
trkG	b1363	1179	4156	1587	3584	1066	3574	4007	12269	7620	2043	5791	2135	4911	993	19339	5439
b1364	b1364	572	596	1207	1031	1686	1825	2556	1359	2252	1372	926	988	2648	1462	4678	3731
b1365	b1365	1079	2279	790	2831	1045	2324	2399	5600	4246	1323	3124	1586	2227	712	10819	3610
b1366	b1366	482	751	665	761	1626	2488	3698	2347	2429	737	2732	1517	1457	587	15294	7483
b1367	b1367	1246	2185	982	1682	1040	1882	2223	3401	1139	393	3521	2335	2429	1211	8775	5288
b1368	b1368	824	1982	1142	2698	1266	2652	2502	4873	6496	1919	3323	1896	1883	638	2531	3540
b1369	b1369	725	1026	1199	1461	1801	1978	4735	3848	2858	1564	1903	1242	3436	1550	1056	1854
yi52_5	b1370	7697	5633	7115	5970	6674	5162	10939	13748	10795	6973	7356	7442	5688	3773	21850	27372
b1371	b1371	2092	2205	1923	2256	2530	2320	2511	3557	4899	2735	2526	2548	2652	1450	6845	7692
b1372	b1372	1315	3845	1433	4121	686	2285	4078	9765	7070	1637	5891	1865	6431	732	13492	4154
b1373	b1373	1081	3382	1761	4994	1081	3602	3801	10183	6189	1107	4113	1304	2720	643	14233	4777
b1374	b1374	1230	3116	1576	3069	1094	2820	2401	7083	5813	1769	2309	1368	4517	2379	14192	3265
b1375	b1375	453	164	2451	1810	2140	1498	4512	3470	280	717	3236	3163	3117	1611	5657	6057
b1376	b1376	1656	2406	1753	2192	1599	2201	3529	6250	3129	1670	2768	2315	1491	983	11969	5928
b1377	b1377	1421	2744	1711	2728	1513	2101	3768	11312	6226	3160	2383	1259	4217	1498	17279	6342
b1378	b1378	2959	2629	4832	4563	4812	3852	6945	10056	7257	4048	4323	4209	3618	2750	14534	15487
hslJ	b1379	3865	2257	4318	2161	1613	1530	3205	3449	3841	3698	2548	4081	2004	2441	10070	8023
ldhA	b1380	4064	2535	6010	3318	3195	3308	8693	10037	5285	4634	2699	4161	2050	1376	10248	10567
b1381	b1381	906	1683	1975	2506	1875	3244	4059	9889	10979	4012	4741	2114	4465	1436	20303	8975
b1382	b1382	1008	1454	1095	1628	1456	3070	6337	5596	7230	4023	4028	2433	4321	1382	4474	2617
b1383	b1383	768	837	1147	1377	1160	1186	4184	6280	2550	2021	1422	1166	1566	1035	9322	5594
b1384	b1384	1492	4896	1494	3054	982	4262	14543	23205	5531	1324	4942	2094	5966	1405	14128	4307
b1385	b1385	737	2613	1050	2537	817	3083	3284	8787	5347	1399	3818	1348	3613	640	10553	3460
tynA	b1386	1276	3425	1680	3552	1016	3200	3665	7557	5440	2211	4640	2213	5269	1024	16978	4089
b1387	b1387	1922	5223	1707	5554	1079	3835	5849	19289	7830	2161	97	143	6674	1168	1028	1796
b1388	b1388	769	1808	1023	1932	669	1824	3435	9203	4031	1531	2556	1319	2459	585	12195	4200
b1389	b1389	1869	3478	1420	2553	1003	1938	5278	7077	4630	1740	2141	1748	2124	664	6668	3832
b1390	b1390	1306	2040	1288	1902	936	1805	5254	12283	4036	1989	1547	1347	2290	706	10118	4455
b1391	b1391	1853	2761	1749	2950	730	2116	4982	8149	3756	1587	4246	2379	2736	885	7693	4631
b1392	b1392	884	1813	1294	3604	2003	3758	4121	9804	8085	1429	2702	1462	2502	897	14727	4332
b1393	b1393	1127	2361	1064	2292	859	2065	3458	6093	4804	1457	3419	2279	3118	860	7603	3138
b1394	b1394	796	2505	873	2364	632	2693	2974	5489	5080	1300	132	280	3109	551	11276	3122
b1395	b1395	3866	1948	1248	755	6420	1975	6522	5662	7157	2986	696	1602	6045	4450	19052	15037
b1396	b1396	495	1031	911	965	1756	3276	2631	4517	3028	891	3399	1476	2715	823	14281	5033
b1397	b1397	901	1988	1426	3418	1074	2758	4535	8090	330	411	3130	1764	2242	631	8393	2763
b1398	b1398	756	1578	1344	2489	598	1739	2244	4601	3267	1124	2747	1774	1558	570	8829	3601
b1399	b1399	634	942	891	1160	1540	2481	3246	2344	2542	1099	2939	1859	2509	723	17606	8451
b1400	b1400	1320	2574	1296	2659	1150	2683	2399	5805	1852	786	5645	3274	2320	916	11057	4535
ydbA_1	b1401	1226	2243	2027	2992	2065	2543	3334	1260	4883	2010	2800	1528	4629	1563	12371	5393
yi22_2	b1402	2327	5687	1230	2493	1864	5306	4675	22759	8692	2119	7880	3413	5594	1395	33257	9603
yi21_2	b1403	2139	2694	2723	3850	2956	4039	6820	12078	6378	2649	5246	3392	2762	1188	16869	8597
tra8_2	b1404	2851	5835	3102	5741	1802	4942	9110	16841	7533	2088	5086	2481	5554	1131	30628	9184
ydbA_2	b1405	1354	1068	2208	1913	2998	2334	1833	894	3028	2388	2694	3142	6202	3050	8965	8082
ydbC	b1406	1070	2488	1095	2592	981	1939	3354	6231	6007	2011	3394	1926	3309	973	9266	3494
ydbD	b1407	481	355	5916	6207	2391	3097	3933	1600	10805	6355	4411	2887	4717	2814	18077	10338
b1408	b1408	416	1620	722	1425	1069	3642	2830	9607	2272	878	2414	944	2321	495	9252	3587
b1409	b1409	1139	2115	1717	3014	5974	5619	2818	6450	5920	1970	3871	2452	3015	862	18039	5200
b1410	b1410	1152	2946	1540	4460	876	2650	4973	9296	5154	1587	3274	1541	3556	843	10667	3849
b1411	b1411	1002	2758	1167	3635	944	3502	2938	8798	5909	1398	3888	1616	4452	910	13549	4083
hrpA	b1413	2099	2184	2331	2438	2074	2272	4932	4763	4851	2668	3461	2628	3671	1692	13136	12899
ydcF	b1414	3173	2177	3284	2269	1875	1777	6160	5965	4048	3518	2517	2882	2830	1899	9732	8642
aldA	b1415	14429	2381	19030	3275	5138	4012	27127	6953	6210	17582	2576	11059	3779	3041	14030	19303
gapC_2	b1416	1396	742	1710	768	3190	1987	3349	4651	1381	1909	1664	2691	2242	2460	6445	4841
gapC_1	b1417	2769	1381	5250	2080	2730	1527	3153	2970	2047	3213	3307	7293	1659	2510	6423	5543
cybB	b1418	2183	1362	2218	1352	3575	2280	6265	7473	2584	2581	3074	4483	2032	1917	10545	9176
b1419	b1419	1219	1088	2775	1775	1003	1015	3287	1965	4766	3296	1567	1852	1580	1242	5557	3868
b1420	b1420	1771	1939	2473	2742	1415	1218	6338	8186	2917	2819	1289	1702	1370	904	8884	6589
trg	b1421	2639	4536	3105	5869	1215	4334	3206	9764	8233	3912	7243	3332	7046	1070	11932	4400
b1422	b1422	3153	2083	4154	3038	1201	2703	6478	10947	4723	4513	2229	3465	3543	1211	9471	4615
b1423	b1423	1730	2987	2196	3420	1390	3125	7103	8927	6434	2548	4383	2750	4019	1366	12458	6001
b1424	b1424	2180	2487	2321	2400	2057	3166	5711	7153	3874	2271	4003	3349	4080	1875	10433	7966
b1425	b1425	1311	1884	2999	3289	1254	1418	4995	4977	2002	1525	1307	1691	1624	980	5735	3421
ydcH	b1426	1651	2965	1460	3231	972	2136	4014	7876	4744	2141	2982	1555	3235	1261	10720	4963
rimL	b1427	1526	2256	3220	3422	2695	3711	4412	6318	5640	2391	4509	3403	1824	923	11344	5035
b1428	b1428	472	1133	869	1474	1351	2984	2711	3573	4156	975	4261	1671	2828	803	16910	5848
tehA	b1429	1703	2364	3053	5281	2833	4269	5649	9675	8076	2891	3053	1953	2803	980	13270	6240
tehB	b1430	2100	3620	2643	4225	3232	4536	4093	6332	9541	3556	5020	2902	3384	2025	12575	6530
b1431	b1431	1452	731	2301	1102	1675	843	2932	2172	1589	2111	948	2374	908	1262	6622	6576
b1432	b1432	431	161	718	266	943	462	2668	666	3948	2673	2388	1756	8631	2705	12497	7505
b1433	b1433	675	1468	1563	3449	1756	4184	2859	8078	6530	1383	5889	2289	4337	1135	15509	5953
b1434	b1434	1608	1718	1320	1627	1396	1844	3256	3867	3437	1850	3349	3001	1787	1144	8715	8072
b1435	b1435	2007	2849	2676	3835	3795	3796	6144	16771	5828	3000	5124	3133	4478	2208	10561	10237
b1436	b1436	731	1240	1344	2148	1071	1924	4683	4199	3291	1256	1993	1242	1468	663	6745	4393
b1437	b1437	1959	1608	490	233	1831	1447	3649	2169	2773	2042	1102	1586	737	610	5055	3598
b1438	b1438	1161	1689	1822	2208	1520	1550	3917	4662	3076	1535	3445	2185	1763	886	13404	7750
b1439	b1439	1068	1135	1429	1127	706	1057	4056	6447	2559	1919	1321	1455	2266	991	9456	4865
b1440	b1440	2743	1794	7509	3475	6262	3454	3181	8367	7058	4917	4005	3800	2466	2301	20729	14723
b1441	b1441	1141	2871	2264	5389	1816	3966	3644	6060	6767	1437	4437	2035	3138	916	9248	2895
b1442	b1442	889	2220	1448	3358	1732	3573	2440	5103	7621	1617	3574	1740	2744	856	13078	4371
b1443	b1443	975	2480	1217	3082	1660	3492	3682	7947	7065	1767	3949	1901	3969	1406	8814	3125
b1444	b1444	1103	2570	1152	3303	1587	3319	3444	9025	4814	1473	3413	1726	4094	1305	10730	4767
b1445	b1445	884	1067	1143	1287	857	1107	4706	1382	2113	1225	1510	1640	1766	929	7743	4913
b1446	b1446	1243	464	2051	930	1668	837	6125	3130	1440	2204	781	2079	1075	1540	5039	5862
b1447	b1447	3561	3890	4334	3940	2830	2790	5651	8827	6083	4112	4541	5115	3978	2906	12468	13016
b1448	b1448	2252	1643	5043	3311	3204	3355	6256	6712	5765	3738	1674	2429	1437	993	10407	6616
b1449	b1449	962	1673	1455	2419	2400	1687	3918	6791	5476	1642	2706	1650	2507	1222	21816	8392
b1450	b1450	532	325	930	426	1100	914	3227	740	586	887	508	1096	775	567	1461	1991
b1451	b1451	768	251	1762	1793	3027	3100	2926	1157	3902	1695	629	1316	3785	2848	22049	17136
b1452	b1452	3472	1352	8032	3069	2285	2399	5817	4612	5622	7690	2465	5591	4879	2747	9361	8543
b1453	b1453	725	2211	1905	4971	1347	4117	4139	11256	6821	1339	3294	1461	3383	737	13715	4683
b1454	b1454	736	1911	1334	1867	1419	2297	7046	13837	5518	2310	4060	3336	7263	2094	7071	5299
b1455	b1455	1349	2224	2142	3248	1077	2160	2591	4660	2703	1217	3313	2260	3508	1407	8729	3896
rhsE	b1456	898	2916	1238	4441	1471	3507	3886	9943	5652	1544	4972	1495	3985	767	14874	5150
ydcD	b1457	902	2182	805	1184	78	32	2341	4595	2702	1118	1550	1292	1942	757	8302	2715
b1458	b1458	608	2673	807	2714	763	2946	2544	7591	5641	986	3716	1179	2536	555	13546	3885
b1459	b1459	533	1462	712	1529	458	1170	3840	3392	2095	772	2014	1263	2601	750	8761	2522
ydcC	b1460	985	6511	1659	7400	841	5474	4034	24632	11124	1682	6018	1558	7764	1097	48118	4756
ydcE	b1461	983	974	1584	1414	1975	1721	3580	3434	2890	1550	1152	1510	1376	1008	11092	5411
b1462	b1462	805	2161	1347	3311	1072	2491	3866	9894	6025	1586	2143	1245	1493	637	13389	4008
b1463	b1463	1427	1701	1354	2505	3347	3778	5607	8359	7931	2396	2271	1882	2862	1821	17981	8775
yddE	b1464	1355	1554	1795	2094	2489	2995	4387	5140	4094	1741	3052	1981	2718	1272	15815	7798
narV	b1465	991	1853	1138	1984	1022	1704	4080	4826	3154	1595	2749	2059	3412	1300	7517	2774
narW	b1466	1578	1670	824	1367	858	1908	3062	5042	2657	1038	2239	1413	1924	691	6378	3146
narY	b1467	925	3296	990	3507	732	2103	2887	5387	4958	1456	4056	1887	3992	873	9191	2994
narZ	b1468	740	548	1027	588	2950	2063	2723	3083	2079	2453	609	1071	3421	3800	3202	2428
narU	b1469	625	2661	985	3143	806	2229	2940	7266	6029	1378	3812	1533	3678	854	13429	2856
b1470	b1470	564	1145	2218	3258	1356	2293	3694	6309	4189	1841	1809	1314	859	512	11320	4781
b1471	b1471	626	2205	736	2472	651	2712	2609	10193	3046	771	2674	1404	1561	547	13128	3062
b1472	b1472	1819	1696	979	367	728	1649	2601	1116	2987	2378	1986	2111	3553	1963	7315	6709
yddG	b1473	771	1293	1315	1859	1691	1890	2500	4971	4119	1455	2567	1572	2036	897	15160	6958
fdnG	b1474	1390	303	5583	2053	2722	397	2036	699	4059	3897	1943	5271	9544	26546	23348	35625
fdnH	b1475	5446	2082	13049	4325	6010	2626	14995	12812	7576	9765	4258	7497	6671	4702	13745	9238
fdnI	b1476	7458	2170	13940	3919	8303	1892	2166	718	6770	9956	5300	10823	3224	3583	1684	3681
b1477	b1477	1719	1660	2916	2899	1555	1495	4932	5537	3282	1972	2138	2295	2573	1251	9506	6302
b1478	b1478	1395	2662	1770	2851	2518	3445	3442	7514	5761	1695	3968	2259	3880	1788	12411	5576
sfcA	b1479	4928	1218	5759	1281	5055	1120	13153	6803	2765	6392	1695	6138	1931	5664	7313	23177
rpsV	b1480	1403	658	1795	660	4127	713	2964	1802	1004	1787	1180	2580	3938	6006	3872	6748
b1481	b1481	794	724	1161	727	2798	1336	2935	4304	2121	1383	1390	1681	1279	1149	15822	9440
osmC	b1482	6482	3972	7925	4862	7169	2574	7578	6315	9082	6961	6765	7838	6734	5349	11648	11638
b1483	b1483	1857	2512	2574	3871	3272	3692	5781	7674	10737	3517	4624	2531	4348	2154	11598	5251
b1484	b1484	583	1430	1058	3085	1148	3578	3772	8907	5125	1041	2480	1202	2110	634	8869	2878
b1485	b1485	915	3283	1257	3967	1029	4188	3634	7808	10536	1813	4756	1570	5677	1255	14964	4944
b1486	b1486	679	2132	1243	4153	1140	4159	3572	10090	7648	1356	2769	1347	2706	708	1031	2092
b1487	b1487	1109	2089	1627	2667	786	2734	5907	15894	3291	1076	2723	1481	4553	891	10849	3930
b1488	b1488	470	783	973	1852	763	1806	3872	5844	4191	1313	1586	1121	1261	576	8156	2552
b1489	b1489	783	538	775	446	751	323	1780	720	875	1088	725	1236	617	569	9720	5080
b1490	b1490	1020	3572	1001	2481	774	2561	3393	8107	6116	1789	3829	1919	3796	919	15128	3781
b1491	b1491	926	2011	1005	1416	1876	3752	3128	9033	2836	1052	2930	1426	2813	930	10081	5769
xasA	b1492	959	2003	1762	3904	1352	2466	4019	9755	5519	2097	2600	1388	3764	787	10490	3847
gadB	b1493	1071	5084	1155	4202	978	4822	5456	26054	6677	1153	5822	1588	7202	1171	19184	4455
yddC	b1494	1123	2816	1326	2960	699	2234	3247	7327	4111	1172	4473	1939	4853	1085	12536	5651
yddB	b1495	847	2261	1181	2367	888	3057	4127	9726	4579	1376	4019	1673	4271	681	14574	4556
yddA	b1496	991	3232	1479	3076	723	2967	3471	11384	5184	1505	2841	1590	3844	814	18255	3856
b1497	b1497	509	1945	765	2180	749	2656	2973	8195	5592	1073	2250	1256	1741	593	10901	3056
b1498	b1498	1656	2107	2548	2832	3945	4946	3785	7002	5926	2538	5576	3079	6948	2035	15175	7746
b1499	b1499	750	2680	648	1497	125	184	2963	4817	2974	795	2411	1353	2771	688	10373	2665
b1500	b1500	536	881	1139	1348	1760	1604	2502	2492	2256	1461	1137	1131	910	504	9605	4256
b1501	b1501	817	3033	1250	4696	882	3146	3359	7819	7244	1210	4580	1557	3081	579	13466	2747
b1502	b1502	2144	2777	1078	1850	2409	3977	3542	7985	5179	1886	4138	1937	3016	849	13885	6282
b1503	b1503	893	2697	734	1838	640	1650	2859	5266	3201	1159	2633	1586	2124	621	13648	5144
b1504	b1504	1296	1091	1097	743	3893	3086	3927	4251	4141	2097	1193	1504	4497	2004	21838	12736
b1505	b1505	1612	2835	2716	4124	1434	3285	3316	7869	7890	2594	5098	4297	1947	922	969	1938
b1506	b1506	1928	1223	1577	1038	1983	1185	5044	4487	3109	2472	982	1748	2268	1427	8509	5100
hipA	b1507	1921	2391	2479	4545	1901	3923	4849	10728	7870	2533	4057	2754	3175	1319	13987	5950
hipB	b1508	2964	1161	6545	4896	3081	1164	6036	2494	4517	3838	1676	3081	5596	9182	15154	9153
b1509	b1509	1047	2037	1438	3307	2581	4052	3038	5917	7460	2008	4522	1344	3411	974	20588	6429
ydeK	b1510	885	2739	1919	6356	1161	2998	4259	9882	8464	1707	5372	1759	3686	699	23026	4736
b1511	b1511	828	1874	1383	2735	1282	3937	2417	6334	5016	1391	3465	1607	3806	1199	21815	6308
b1512	b1512	1273	2934	1582	4028	1280	3791	4493	11395	7635	1809	4334	1883	2791	1010	15918	4018
b1513	b1513	967	4147	1345	2996	761	4080	5985	16730	5233	1012	4443	1565	6787	1204	12731	4125
b1514	b1514	1709	4089	1818	4582	1153	3177	4071	12499	8621	2937	5057	2428	4800	1145	11634	5015
b1515	b1515	960	2875	1117	2384	737	3007	5151	11394	4472	1272	2410	1318	3738	784	11677	4116
b1516	b1516	1068	2547	1790	4189	1278	3655	6745	9809	7358	1681	3983	1850	2821	851	11035	3465
b1517	b1517	829	1885	807	1393	1152	2933	2444	4038	3012	925	2350	1477	2752	736	16253	7059
b1518	b1518	1116	1762	1591	2104	1255	1956	5072	8251	4428	1914	1668	1412	1407	684	12710	7170
b1519	b1519	775	1054	1123	1652	1200	1450	2719	3579	2624	1324	2040	1570	2072	1024	7461	3176
b1520	b1520	575	364	1034	828	1828	2245	3439	1073	2789	2725	4228	5461	3295	1709	9677	6810
uxaB	b1521	1067	2220	1439	2742	1325	3354	3417	8542	4901	1493	2942	1553	2621	796	11597	4815
b1522	b1522	790	2502	1105	2465	1498	4875	3722	13084	3835	1055	3982	1437	4923	831	17585	4535
b1523	b1523	2129	1782	1905	1577	1385	1778	3925	3847	2119	1630	1703	2018	1293	1035	6432	4986
b1524	b1524	1147	1212	1951	2153	2886	3201	2702	4749	5597	2183	3487	2427	2719	1466	17574	12157
b1525	b1525	1909	3528	2802	6028	1714	4008	6107	9577	8905	2315	4927	2583	3797	1211	13136	6259
b1526	b1526	1350	2092	1995	3438	2938	3926	3716	7079	7149	3723	4590	3831	1934	798	8065	3479
b1527	b1527	564	2535	760	1803	853	2434	3283	8602	3715	897	3270	1108	2435	465	12065	2972
ydeA	b1528	801	3052	1981	6523	1915	5482	4360	11625	10403	1754	5952	2354	3671	1359	12062	5365
ydeB	b1529	1048	2351	1016	2116	863	2032	4398	6257	3629	1230	2757	1643	2906	897	9113	3706
marR	b1530	2515	2717	4961	4200	2724	2704	6059	6326	10325	5894	6251	4476	8115	3883	6813	5896
marA	b1531	3205	2178	2489	1523	3036	1827	10401	8945	4350	3094	1051	1846	1265	1571	15282	13725
marB	b1532	3987	2559	3405	1952	4188	2905	4057	2863	7790	5550	5003	4122	6598	4537	11155	9467
ydeD	b1533	1719	2312	1374	1767	1356	2227	4302	8370	4013	2051	2503	2052	1942	786	10950	4331
ydeF	b1534	2053	3271	1923	3069	1212	2673	3393	9776	5610	2259	3428	2460	3913	1065	14147	5577
ydeH	b1535	1258	1087	1598	1311	1868	1779	3067	3744	2965	1658	1877	1714	1972	994	15685	6785
ydeI	b1536	581	877	2052	2712	1401	1764	3553	6675	3236	1190	1557	1308	2518	935	7887	3389
ydeJ	b1537	845	1678	2807	2683	2974	2063	3247	618	3618	2210	2600	2269	7617	3170	15339	11519
dcp	b1538	3154	2494	3497	2695	3466	2524	4476	3989	4097	3413	3707	4782	4936	4465	10202	12158
ydfG	b1539	4044	1558	3167	1342	4791	1800	6798	4848	2676	4414	1781	4771	2300	4046	8048	10246
b1540	b1540	1178	996	2011	1352	1926	1167	6960	6351	5136	2993	1337	2030	4102	1968	8614	8000
b1541	b1541	760	872	1674	1247	2061	2049	2577	2318	3470	1930	2956	2390	2078	1127	13425	10591
b1542	b1542	1017	2988	936	2825	828	2125	2915	5714	4470	1303	4493	1962	4039	987	12116	3598
b1543	b1543	654	3026	1005	3393	612	2648	3024	11540	5683	1316	3467	1358	3230	588	16747	3722
b1544	b1544	2531	3656	3332	2951	3699	3200	3586	4102	8943	3937	4902	6854	7005	2949	13951	10427
b1545	b1545	870	2533	768	1530	975	3146	2529	7717	5022	986	2761	1304	2365	623	24447	6821
b1546	b1546	1004	4194	1273	5808	1238	4367	3363	9312	9592	1479	4630	1321	2912	709	19492	4958
b1547	b1547	487	1488	782	1915	584	2001	2190	3034	2902	1018	2224	1082	2022	517	7954	2453
nohA	b1548	1215	3142	1416	3991	1003	3208	2669	6505	7249	1963	3966	1708	4041	1349	11893	3624
b1549	b1549	2334	1864	3064	2180	2572	2779	5809	5900	3225	2995	2452	3633	2498	1734	11574	7555
b1550	b1550	1301	706	1463	560	1564	435	3707	917	632	1110	1524	2265	7870	3587	6749	5859
b1551	b1551	2427	2337	1419	1255	1139	1488	3454	3636	2494	1824	1423	1886	3394	2359	7710	3999
b1552	b1552	566	926	860	967	1389	1760	3099	2191	2182	1251	1691	1194	1417	587	12539	6516
b1553	b1553	1309	2607	702	1417	779	1569	3231	4564	4298	1214	3243	1800	3334	975	10154	3668
b1554	b1554	764	1804	854	1605	771	1845	3874	6742	2797	1092	2976	1536	1670	530	9792	3984
b1555	b1555	1545	2970	965	1382	666	1155	4518	5320	3270	1416	1525	1481	2598	850	14220	7535
b1556	b1556	921	1296	1137	1479	1913	2205	3039	3860	3135	1440	1610	1554	1417	786	9916	4609
cspB	b1557	1134	1314	1895	1905	1848	1834	3019	6082	1457	1698	1194	3936	5857	4219	9793	4346
cspF	b1558	1234	1593	1953	2075	1991	2511	5676	9022	7482	3846	3454	2786	1710	702	10838	4925
b1559	b1559	1124	2439	1319	3713	1698	2807	3970	9553	6591	1588	3529	1531	2247	883	14758	4377
b1560	b1560	584	1392	1001	2407	1215	3307	2184	6482	5698	1280	3460	1339	2251	570	15939	5043
rem	b1561	761	1753	1317	2502	1096	2653	3821	6776	4464	1444	1870	1131	1362	606	9455	3824
relF	b1562	2205	2215	1709	1802	1152	1831	7050	9518	5487	2122	396	1190	3048	1705	1131	1564
relE	b1563	782	1126	1111	1213	1618	2148	3302	3619	2932	1306	2038	1474	1916	823	11511	8432
relB	b1564	1191	1289	1398	1237	2054	1695	5352	3705	4290	2094	1256	1455	1267	863	10477	6671
b1565	b1565	979	1633	1426	2069	1718	2431	4177	6620	7290	3011	1989	1691	1724	755	9253	5291
b1566	b1566	825	1372	816	1183	2308	3000	3372	4918	3080	1167	1855	1365	1679	762	15194	8107
b1567	b1567	1711	2004	2465	2789	1734	2019	4044	5379	2891	1368	3756	3074	2635	1285	10584	6281
b1568	b1568	425	790	924	996	799	1350	2563	2670	1796	1049	1975	1181	1129	540	7837	3751
dicC	b1569	559	786	1399	961	1358	1113	3192	4696	2730	2016	2100	1642	1270	1539	9309	4631
dicA	b1570	3063	1971	3750	1706	2568	1290	7863	8819	3217	3822	1597	3448	1786	2443	7437	6299
ydfA	b1571	801	1040	2069	1781	1403	2083	2104	1943	3773	2025	4187	2627	1960	1204	3878	2019
ydfB	b1572	918	1265	801	676	2330	2295	3245	2006	925	873	3141	1869	1064	593	8055	4528
ydfC	b1573	701	1159	2372	1804	144	41	2539	2435	2043	1015	1142	1164	1339	868	5352	2295
dicB	b1575	3030	2008	4492	1727	2385	2581	2708	2281	4969	7255	844	997	999	1696	6657	4193
ydfD	b1576	753	887	987	1470	845	964	3259	1732	2270	1079	2675	2019	3200	1412	12276	7070
ydfE	b1577	1791	3999	1255	2451	1614	3336	3652	11376	6362	1997	4591	2715	3393	1618	16382	4278
b1578	b1578	1691	3857	1362	3176	1410	4069	5563	20270	6099	1757	4870	2085	4179	1027	22686	6423
b1579	b1579	763	2262	1231	3034	510	1860	3738	10607	3831	1233	5092	2944	2926	599	19630	4244
rspB	b1580	874	2552	1198	2977	941	3008	4935	9952	8402	1781	4598	1788	3732	1191	16088	6716
rspA	b1581	1480	2266	2694	3923	1491	3051	2605	6752	8487	3501	4984	3186	3620	1105	23307	9638
b1582	b1582	1882	2722	2245	3140	2026	2677	2941	9882	5565	2911	3521	2726	2639	1263	10628	7567
b1583	b1583	3590	958	4566	1384	11000	2231	12100	5074	3906	5509	2252	5437	1769	3149	11194	28541
speG	b1584	4539	2827	4870	2434	3264	1999	12036	8988	3068	3761	2007	3596	2055	2543	9600	13717
b1585	b1585	1014	1042	2088	1830	1787	1583	5396	9092	3249	1991	1472	1682	1315	941	12075	6670
b1586	b1586	1898	1625	2540	1436	3257	2020	5008	3042	3353	2927	4117	3684	1021	863	8815	8935
b1589	b1589	949	2108	1713	4141	1167	2866	4819	8995	4921	1575	3044	1833	1686	742	11924	5798
b1590	b1590	4291	1912	6431	3835	7150	2293	2268	975	2252	3618	2502	2810	1867	2143	7253	10358
b1591	b1591	732	955	985	1054	2073	2272	2892	4913	2905	1395	1426	1203	3134	1092	11677	8230
b1592	b1592	2370	2514	969	1243	616	797	4464	8419	1342	838	1233	1152	1501	497	9588	3964
b1593	b1593	1259	2213	1933	4033	54262	38610	5484	10631	7193	2480	3055	1877	1991	1698	10880	4957
mlc	b1594	3538	2466	3197	2354	2837	3267	8609	8725	7048	5251	2447	3463	2429	1565	12681	6740
b1595	b1595	895	1816	1088	1561	1660	2968	4230	4101	4067	1726	2723	1627	2486	652	10907	4510
b1596	b1596	857	1551	1154	2055	1398	3325	2811	6628	6138	1494	2386	1556	2584	857	15688	5293
asr	b1597	2593	2283	5927	6089	2766	2610	13084	6573	4836	3920	1372	1183	5279	2801	6464	3711
b1598	b1598	1033	1331	1764	2034	1314	1812	5734	5474	4874	1991	2059	1819	1939	938	9153	4540
b1599	b1599	747	1372	1186	2016	1620	3402	3922	11008	2619	1119	2534	1434	3255	863	10623	4305
b1600	b1600	1829	3621	2142	4766	1253	2561	2973	5850	4916	1942	2537	1384	4612	1670	16733	5239
b1601	b1601	877	1677	1132	1917	1464	2383	6065	5806	3371	1478	4068	1920	2911	818	11614	5180
pntB	b1602	5652	4936	5142	3922	3799	4687	17715	19333	7314	5403	5934	5487	6599	3919	18712	20989
pntA	b1603	5461	2768	8293	3795	3352	2359	14578	7662	4886	5683	2537	4420	3364	3320	8968	18351
b1604	b1604	8966	1973	7472	1605	83	35	4000	1562	3136	9380	2476	11319	3269	9648	11098	27898
b1605	b1605	1251	2934	1025	1087	959	2627	2032	3914	5540	2062	3688	2113	3529	1223	10054	4303
b1606	b1606	1976	3618	1591	2538	2352	4168	5091	10021	5307	2286	4446	2785	4231	1783	25597	10377
b1607	b1607	2858	3224	1933	2248	1789	2404	3841	6307	5108	2827	4753	4172	3238	1583	10606	5400
rstA	b1608	4290	1346	6735	2461	5252	2083	4892	5662	5303	6867	2096	5330	1205	2012	7870	13552
rstB	b1609	2455	2711	4049	4753	3217	3757	5131	7261	7031	3168	3485	3001	3815	1766	10614	8442
tus	b1610	1955	2553	2021	2869	1109	2169	9179	8867	4780	2319	2339	2014	2689	1074	6417	3950
fumC	b1611	1772	1008	4837	1586	5646	3496	2661	887	2911	2272	2525	5159	7124	5970	14917	9590
fumA	b1612	1585	323	4829	1201	761	232	12417	8543	3316	2859	2687	3235	7796	3496	11242	6011
manA	b1613	2256	1252	4288	2108	6314	3339	3509	5020	5528	4996	3662	6139	3257	3325	14020	17753
b1614	b1614	5698	2162	5213	2192	9363	2645	8630	8241	4152	7037	3052	7310	2310	5827	13238	19431
gusC	b1615	1122	1766	1812	3193	890	1596	4170	9015	4364	1852	3002	1838	3938	1139	13847	4631
uidB	b1616	2679	3610	4073	4760	2548	3527	6387	5647	10186	4316	6746	5342	5784	1974	4373	6328
uidA	b1617	1037	1974	1416	3657	965	3253	4331	9995	5466	1580	3759	1967	2454	706	10156	3472
gusR	b1618	1856	3479	1480	2829	2010	3397	5659	11171	4962	1847	3586	2120	2813	1490	13468	6914
hdhA	b1619	2846	3166	1350	577	1036	1292	6923	7493	3404	2486	1290	1467	5992	2186	8855	9413
malI	b1620	699	1338	1315	2138	1944	2694	4591	6466	4187	1858	3859	1866	3216	1469	14529	6149
malX	b1621	1035	2051	1986	3459	1748	3545	4281	9609	5437	1810	3528	2093	2767	924	10986	5191
malY	b1622	3132	2638	3267	2814	2123	2671	6442	12676	5434	4367	2463	3227	2998	2047	10456	7338
add	b1623	7029	2471	7795	3083	2053	2507	15546	9879	5133	8116	2576	6015	3288	2066	8270	10692
b1624	b1624	2067	2190	1842	2012	1542	2164	4183	4383	3329	2192	2239	2640	2728	1473	9920	7675
b1625	b1625	964	910	1627	993	3083	2737	2645	2960	4293	2492	1768	1715	2392	1169	8828	6061
b1626	b1626	3068	2154	4136	3270	4720	3157	5744	8260	6658	4918	3025	4111	1310	1277	11498	8985
b1627	b1627	1343	1247	2131	1823	2459	2125	3905	4309	4563	2545	2501	2147	1452	950	11702	8918
b1628	b1628	890	1287	1915	2754	1471	1991	4167	6975	3743	1617	1833	1660	1191	715	7653	5053
b1629	b1629	1357	1284	1956	1906	3520	2523	4030	6166	3389	1914	2114	1976	2997	2000	17173	19662
b1630	b1630	1808	2651	2459	3506	2956	3015	5468	11744	7083	2703	3637	2725	2203	1612	12635	8902
b1631	b1631	1031	1143	1175	1138	2153	2330	3322	4878	1942	1205	1154	1337	1149	853	10601	7944
b1632	b1632	849	1336	1071	1469	1150	1489	3475	5619	4899	1820	1577	1192	1810	835	7951	4636
nth	b1633	1105	1527	1454	2203	1951	1947	3436	6240	2789	1559	2467	2131	1532	1219	8793	5614
b1634	b1634	5420	4251	9864	6044	6415	4668	6471	12572	11822	8741	8092	7980	5309	4076	12450	10903
gst	b1635	3042	2742	2662	2042	2603	2161	8068	9067	5383	4047	1989	2632	3319	2232	9838	8005
b1636	b1636	1380	982	4015	2759	2116	1723	7240	3592	2711	2817	1430	2334	2451	2050	7444	11246
tyrS	b1637	5959	2428	2978	961	6920	2018	8354	5343	3785	5759	2081	5364	2868	5351	7154	19007
pdxH	b1638	2982	2260	3836	2426	2788	1999	6279	9993	4051	3677	2542	3697	2362	2379	7615	12417
ydhA	b1639	1390	780	3434	1651	1353	1069	4934	3300	1172	1629	1921	2067	1246	1165	4512	4545
b1640	b1640	1983	2089	3020	2347	1542	1921	6122	9407	4368	2916	2553	2526	2901	1496	7716	5779
b1641	b1641	10219	1797	8949	1646	12394	1414	42102	9795	4349	13965	2122	10417	1630	8560	6640	38856
b1642	b1642	2758	1908	3473	1881	2517	1625	5909	5513	4243	4144	2130	3196	1835	2004	7796	9184
b1643	b1643	2376	3393	1412	669	1064	1483	5998	9742	1113	1128	2051	1935	1963	788	9472	7863
b1644	b1644	763	1214	1327	1821	770	1301	4131	5480	3974	2001	1999	1472	1654	629	6158	3727
b1645	b1645	880	1685	1998	2723	562	1244	4382	6221	2101	1038	2648	1409	2170	609	10293	4669
sodC	b1646	2137	2156	2231	1778	1654	1864	7445	6954	2943	2304	39	107	2215	1586	5406	4231
b1647	b1647	2741	2185	4187	3960	2955	2747	3876	5556	5677	3914	4669	4851	2784	1852	15058	14126
b1648	b1648	1244	1603	1316	1244	573	984	3557	3653	2166	1525	2689	2270	1560	789	55725	65535
b1649	b1649	944	1242	1332	1640	997	1300	1860	2623	3024	1488	1424	1344	1311	654	4372	3420
b1651	b1651	2569	897	3941	2565	2932	1638	4562	4794	4612	4704	3809	6097	3287	3346	6335	11535
rnt	b1652	2134	1725	2312	1508	2610	1790	3972	6115	3241	3165	1328	1868	1978	2526	9988	13154
lhr	b1653	2165	2610	1499	2185	1680	3181	6188	14982	6337	3286	553	1145	2829	1044	5660	3225
ydhD	b1654	4536	1590	6066	2507	4970	1337	4341	3128	4517	6964	2003	5279	1375	2897	5941	11450
b1655	b1655	4723	3373	6000	3903	3710	2186	3857	8100	5130	4909	5987	7028	3936	3976	11031	20942
sodB	b1656	8304	1229	8940	1699	11390	1643	12700	5596	3349	11282	1822	9362	1970	10078	7642	30859
b1657	b1657	1642	3092	2329	4407	1359	2694	2355	6023	6331	2362	4174	2121	2275	791	9818	5600
purR	b1658	1549	2029	1694	1803	2562	2005	4389	7624	3545	2117	2009	1688	3157	2413	9860	12423
ydhB	b1659	840	1499	1288	2538	1187	2321	3356	7216	4800	1581	2009	1505	1515	780	7513	5048
ydhC	b1660	1760	2283	2442	3418	1367	2744	3814	7922	5116	2689	3612	3178	2060	770	10226	4394
cfa	b1661	1551	1910	1460	1327	5486	4272	5370	6923	2813	1547	2131	1951	2299	1606	13788	10846
ydhE	b1663	2026	1369	3806	1915	346	82	2361	718	1752	2482	889	1204	6347	2491	9270	11064
b1664	b1664	7944	4875	9688	6034	5005	4013	18823	18829	10222	10267	5802	7142	5949	4557	17611	14339
b1667	b1667	2626	2530	2834	1535	1630	1624	7908	10947	2124	1806	2404	2760	1732	1647	11569	7094
b1668	b1668	793	3058	1216	3399	866	2727	4454	14778	5554	1354	3362	1433	3681	802	13626	3966
b1669	b1669	1037	2769	1020	2196	680	2198	4792	13075	4191	1396	3586	1517	2967	694	11199	3252
b1670	b1670	715	3086	1063	3614	776	2801	3774	10543	5151	1228	3031	1315	2960	609	12336	3289
b1671	b1671	1891	4397	1327	2416	597	1676	4461	11352	3090	1355	3152	1590	3464	538	13650	6499
b1672	b1672	2125	3287	2395	3936	1404	2398	5456	10123	5974	2729	3004	2214	2702	1008	9736	5299
b1673	b1673	974	4661	1637	4409	688	4320	5511	20291	2984	824	4650	1283	5510	582	18753	3691
b1674	b1674	2422	2615	3716	4366	2742	3528	3668	6424	7315	3707	5280	4569	3718	1713	20780	12355
b1675	b1675	2818	3090	3898	3489	1326	1564	5631	5295	4644	2919	7147	5870	2688	987	10336	9541
lpp	b1677	5848	293	4937	354	6793	276	16891	2374	569	7129	486	5124	1249	6869	2750	24373
b1678	b1678	1715	1972	2100	2451	2801	2458	2792	4948	4341	2619	2026	1992	2319	1621	8107	6076
b1679	b1679	2599	2265	4178	3737	1509	2197	2639	4629	5809	3817	5789	5502	3122	1313	8413	5296
b1680	b1680	1865	1754	2536	2258	1506	2289	4291	5393	3602	2581	1056	1425	2303	1014	8323	4875
b1681	b1681	3213	2115	3600	2252	1465	2285	3973	5349	5032	4439	2291	3657	1688	903	6857	4420
b1682	b1682	3927	2993	5317	3974	1004	1844	3457	4416	5693	4526	6177	6387	4534	1859	10782	6683
b1683	b1683	3811	1915	5029	2394	1368	2327	4568	4647	5329	5881	2792	4867	2084	1003	9596	6003
b1684	b1684	2882	2013	4944	3261	824	1100	3509	4564	4999	4500	5284	5411	3133	1554	11065	9418
b1685	b1685	2551	4500	3485	5648	2297	3993	5431	13454	9143	4529	6562	3583	8220	2519	19488	8106
b1686	b1686	2611	2578	2592	1395	1896	1523	8518	7398	1888	1674	2349	2549	1632	1238	6585	7577
b1687	b1687	2540	3056	175	116	2772	4290	8640	12312	9663	4288	3830	2930	5515	2292	15320	8384
b1688	b1688	1638	2539	1652	2469	1302	2289	6682	13066	5007	2413	3295	2214	2291	1171	14383	8929
b1689	b1689	892	2301	1388	2560	1012	2121	4310	7720	4048	1801	1991	1320	2608	907	12772	7067
b1690	b1690	740	3977	1177	4700	577	3829	3210	11270	6411	1053	6139	1604	4644	626	18060	2840
b1691	b1691	740	2695	1188	4243	633	2661	2381	6148	5972	1295	3773	1574	1685	523	13091	3024
ydiB	b1692	862	3083	1048	2650	875	2906	3127	7007	4810	1417	1747	1220	3318	734	10490	2942
aroD	b1693	1972	2234	2443	2490	998	2195	6186	8502	3924	3240	4019	3956	3787	1286	11563	7289
ydiF	b1694	1026	4569	1287	4133	899	5309	5244	18512	5845	1187	7720	1934	6048	1016	16033	4563
b1695	b1695	569	1704	795	1432	978	3009	3358	10877	2571	1021	2474	1241	3583	791	11101	4610
b1696	b1696	1046	3666	1380	4248	835	2746	4274	10502	6883	2102	3467	1498	3513	876	9896	3185
b1697	b1697	2072	1059	1355	527	811	506	2544	741	1654	2256	1189	3608	10892	16171	8387	9014
b1698	b1698	4549	1742	912	324	502	90	7925	11046	662	1369	1524	1428	8979	12538	1128	1825
b1699	b1699	1942	3746	2162	3540	1296	3282	5601	17266	4104	1618	3650	1754	3761	920	13821	5403
b1700	b1700	1357	2140	1430	2776	1452	2059	3116	4084	4594	1607	4359	2830	1334	552	10823	6486
ydiD	b1701	633	2549	947	3287	872	2832	2185	6146	6239	1397	3898	1339	2727	680	10108	3302
ppsA	b1702	6330	2963	5798	3329	9690	2695	7905	10041	5338	5032	5214	6997	5270	12635	10650	43210
ydiA	b1703	4403	3615	5259	3368	4303	2998	6385	7835	4631	3690	6339	6468	3774	3433	14233	17478
aroH	b1704	2445	3044	2821	2929	1407	2095	3184	4967	5232	3005	4167	3625	2531	1396	9210	7372
ydiE	b1705	3276	1732	2865	1599	2496	2229	1949	2109	4578	4413	1423	3130	2993	1492	9080	7005
b1706	b1706	2280	1777	4781	3938	3264	3286	5636	8114	5087	4116	4456	5071	4135	2612	796	1636
b1707	b1707	2104	2398	2455	2993	1359	2229	2270	3978	5650	3134	3011	2742	1514	867	7875	4782
nlpC	b1708	1532	1291	1459	972	655	915	5522	8163	1946	1526	1221	1611	2246	1069	7820	6019
btuD	b1709	1947	1893	1992	2015	1838	2046	2811	4160	4024	2533	2973	3205	2141	1410	7295	5252
btuE	b1710	2855	2317	2900	2266	3155	2228	4708	6298	3519	2454	4283	4360	2676	1924	10471	10215
btuC	b1711	1625	2617	2091	2885	1267	2549	2362	5407	5035	2193	3442	2602	2785	1211	7149	5588
himA	b1712	3119	804	4013	1053	4610	1068	8941	4330	2177	5978	1137	3782	1435	4643	6147	13548
pheT	b1713	9213	1785	8042	1642	9092	1452	8916	4497	2903	9010	1902	8358	2553	9366	7436	27943
pheS	b1714	5816	1693	5661	1853	9596	1953	7575	5178	4059	7228	2816	7814	2564	6460	6524	26581
pheM	b1715	3301	1634	1215	484	3525	2769	6570	4680	3520	5914	609	1808	1850	1909	5873	11040
rplT	b1716	2367	548	3106	710	16614	1357	10417	4798	1266	5380	1156	3889	1513	8495	5194	25286
rpmI	b1717	2993	353	3056	556	4536	881	6227	2492	1350	4262	374	3485	2069	4666	3364	20946
infC	b1718	5633	542	12306	1190	22560	882	6219	2762	1896	9023	1197	7785	1060	9020	3479	31977
thrS	b1719	639	207	4862	3422	2377	1096	2025	809	562	864	396	1180	7371	5636	1093	1870
b1720	b1720	2307	2686	4068	3817	1129	1995	2420	5217	4587	3180	6806	5234	4793	1953	13060	6390
b1721	b1721	999	2175	1928	3826	749	2591	2282	5898	5373	1686	3891	2012	1903	608	12606	4245
b1722	b1722	2634	3758	3004	3616	3014	2664	5299	8153	5321	2568	6267	4392	4269	3318	14936	25487
pfkB	b1723	1531	1207	3210	2654	3720	1869	6778	4991	5684	5328	1717	2379	2083	2496	8491	8850
b1724	b1724	2346	2941	3241	3352	3007	2639	6891	7646	5691	4241	3149	2931	5033	3096	9033	4961
b1725	b1725	2170	3333	3557	3598	2674	3367	7826	14798	3104	1651	4424	2914	3865	2180	13617	7296
b1726	b1726	2189	2285	2627	2551	2076	2048	9099	7917	5688	3507	2511	2646	1784	1484	9219	6907
b1727	b1727	3291	2721	2614	1308	2166	2128	7840	11035	5405	4205	3556	4133	2660	2023	1040	1853
b1728	b1728	1176	2289	1614	2846	964	1896	5291	8287	5072	2296	2184	1600	2411	929	1020	2043
b1729	b1729	883	2966	848	1559	790	3348	4480	9217	4324	1073	3933	1333	5336	888	12802	3323
b1730	b1730	795	2502	1299	1882	511	2255	4312	16435	3100	920	3257	1454	2570	548	10840	2786
b1731	b1731	1624	2276	1838	2233	1955	2548	14487	1272	4362	2492	2540	2243	2189	1074	9313	7846
katE	b1732	787	1152	1079	1267	2232	1373	5557	11252	3568	1466	3678	2214	2025	2054	9550	4892
ydjC	b1733	2226	5440	2685	4248	1303	4439	6763	27667	3959	1261	5293	1928	6748	1342	26247	11001
celF	b1734	643	2744	922	2179	737	2615	4140	14447	4703	1059	4227	1383	3130	719	13159	3438
celD	b1735	935	2524	1137	2732	862	2296	4945	11246	4089	1246	2224	1400	2711	891	11167	3136
celC	b1736	1400	2379	1336	1482	813	1608	7490	7516	3163	1561	3791	3030	2410	707	11992	5100
celB	b1737	2008	2882	2238	2863	1307	2189	2556	5155	5633	3891	3188	2461	4669	1921	10723	3431
celA	b1738	4636	3419	3249	2920	939	1880	2738	5717	6112	4632	4828	4936	3170	1664	10765	4816
osmE	b1739	1849	993	1691	787	5413	1592	4918	4302	2242	3206	1472	2819	1992	3513	8786	8202
nadE	b1740	2686	2271	1564	2847	2573	2175	7662	11665	3740	1974	2459	2764	4592	4023	8075	13321
b1741	b1741	1566	2730	1937	3731	1979	2959	3940	6907	4875	1798	4464	2441	1947	818	11414	5318
b1742	b1742	1220	3201	2880	4358	1063	2819	3939	9483	3794	1971	3374	1895	3116	789	679	1269
b1743	b1743	2083	2279	2501	2974	2161	2412	3596	1278	4682	2517	1994	1746	3034	1545	8058	7721
b1744	b1744	66	35	1536	2099	895	3034	3231	7881	6055	2249	3876	2488	3823	856	10854	4724
b1745	b1745	1109	2047	1353	3127	865	2631	2510	6192	6487	1982	3099	1813	2446	766	8586	4030
b1746	b1746	714	1757	556	304	624	1933	3076	4451	3557	1047	3367	1702	2863	707	7703	2568
b1747	b1747	1134	2322	1960	3143	666	2282	3266	7680	5691	1619	4528	2474	3726	810	773	1246
b1748	b1748	1338	3073	1795	3241	742	2638	3965	10527	5893	2124	5221	2761	4869	649	12643	4537
xthA	b1749	2150	1333	3096	2150	3930	2212	4531	5774	3947	3498	2191	2884	1627	1782	10621	16253
b1750	b1750	1469	2559	1768	3455	1062	2243	2590	5108	6164	2732	4065	2417	1805	771	10768	5573
b1751	b1751	980	3294	2191	4818	755	2502	3778	7823	5480	1596	7942	3293	4996	1019	19807	4890
b1752	b1752	1830	3736	2975	5556	1324	2531	5400	9206	8099	3227	3954	2199	4328	1616	14245	5670
b1753	b1753	1137	1846	1195	1476	682	1431	5455	8801	4279	2442	2638	1918	1203	588	7352	3881
b1754	b1754	1199	2434	1767	3072	1071	2144	4571	10539	4712	1944	2458	1661	2770	934	8170	4339
b1755	b1755	978	3384	1158	2293	846	2805	5415	15364	5814	1554	4310	1722	3887	902	11118	4323
b1756	b1756	855	1680	1027	2336	1096	1911	2921	4743	4730	2016	2063	1289	1728	707	6149	2952
b1757	b1757	882	2680	881	2564	1164	2731	2861	6908	6174	1578	3718	1667	2460	854	8888	3548
b1758	b1758	1298	1071	1030	1067	1081	1281	6624	14137	2110	1469	1679	1349	1844	681	9409	4287
b1759	b1759	4588	2512	5070	4156	1562	2133	3104	5554	6402	10484	6288	8722	4652	4041	9587	5990
b1760	b1760	1266	2080	2263	2751	832	1520	4309	6312	4742	3082	1945	1725	2641	1072	7797	5868
gdhA	b1761	3974	2718	4728	3363	1882	3214	3292	5001	5757	5419	2911	4223	4219	1955	10328	4388
b1762	b1762	3266	4265	2831	3626	1631	4250	6461	24301	4889	2484	4863	3264	4131	1166	15365	6613
topB	b1763	5338	2628	5618	2948	4049	2834	11602	9930	4143	5195	2989	5825	3809	3870	9605	16214
selD	b1764	4587	1595	4921	1743	7312	2691	6826	4355	4885	5648	2480	5218	2784	3317	13940	26383
ydjA	b1765	2400	1447	4174	2473	2183	1821	10750	5954	4453	4528	2166	3716	2295	1839	8833	9580
sppA	b1766	2531	2727	3467	4161	3168	4041	7355	9123	7022	3295	4282	3399	3539	1738	15628	10228
ansA	b1767	3259	2304	3879	2444	3196	1881	4608	6849	4462	4456	2843	4670	2625	3142	9418	14644
ydjB	b1768	3135	2860	3179	1889	3020	2423	8881	12310	2998	2485	3022	3193	2827	2603	9971	14812
ydjE	b1769	851	2721	1178	3290	1268	3669	1922	6657	6134	1288	3529	1360	2158	603	13083	3974
b1770	b1770	903	1445	1263	1800	783	1365	4191	5629	2989	1512	1632	1619	1555	877	11819	5649
b1771	b1771	1511	3476	1748	4453	986	3375	2442	7300	6493	2178	4707	2658	3069	990	13434	4897
b1772	b1772	809	2562	1104	2348	815	2517	4843	12790	4405	1295	2974	1462	3232	700	10915	3708
b1773	b1773	1246	1985	1544	2598	1072	2032	5995	9599	2187	1940	4212	4577	2394	754	7732	2797
b1774	b1774	666	1797	1304	2920	1077	3043	3574	8149	4340	1587	3767	1541	2939	600	13889	6456
b1775	b1775	733	2498	1357	3839	766	2910	2002	5904	6652	1721	3118	1218	2973	791	5677	2713
b1776	b1776	1059	3297	1124	2162	124	39	3424	6416	5121	1334	3501	1718	797	583	13511	3825
b1778	b1778	4552	1418	5703	2006	4842	1981	4419	3335	5431	7158	2687	5965	1366	2156	7852	12564
gapA	b1779	4565	263	2866	214	2688	156	17554	2553	238	3881	377	4084	357	3339	2134	22982
b1780	b1780	11858	2884	16888	4458	6528	2767	12962	7411	5486	12059	6420	15043	4519	6035	9788	32591
b1781	b1781	1597	1571	2609	2081	3927	3074	3279	7391	5661	2934	2456	2233	2356	1315	16549	12287
b1782	b1782	7977	1051	8988	1157	9477	1083	8597	3618	1899	8118	1268	8010	759	4531	6043	36953
b1783	b1783	1723	3791	1738	3211	1703	2915	3475	7823	5499	1752	5746	2759	4688	1914	17901	6214
b1784	b1784	1893	4290	2315	5039	1679	3321	5601	14615	8149	2552	4411	2137	5004	1714	15455	4655
b1785	b1785	1075	3039	1066	2419	567	2567	3980	11259	3931	1144	2675	1154	2856	567	14540	4615
b1786	b1786	2036	3728	1989	3385	1548	3232	5830	15666	459	326	2656	1874	3942	1233	13030	7515
b1787	b1787	2114	2469	2289	1409	1661	1403	8623	15788	2661	1839	1845	1639	6533	1899	12604	12473
b1788	b1788	883	1268	1453	2280	1452	2066	4274	3943	1231	1338	1993	1458	4479	1643	7323	6032
b1789	b1789	3228	4779	3322	3292	2283	4356	8645	20416	5413	2480	3729	2740	5816	1851	14485	8647
b1790	b1790	1410	3258	1290	2188	1065	2679	5294	10691	4578	1831	2792	1643	2950	972	10706	4588
b1791	b1791	1484	3165	2481	2958	1002	2451	5325	8426	2312	1165	4327	2035	3444	866	14145	5455
b1792	b1792	1453	1485	1267	1525	2192	2130	2799	2809	2430	1400	1182	1300	1153	657	4190	3907
b1793	b1793	2033	1659	2264	2023	1606	1678	3303	3549	4178	3158	4886	4826	3680	2164	6536	6199
b1794	b1794	2440	2039	2962	2127	2628	2731	2560	2448	6501	5480	2161	2883	2156	1181	6177	5203
b1795	b1795	2374	2168	3600	2923	1635	765	2703	2858	4014	3247	4589	4487	3543	2288	7315	7607
b1796	b1796	2174	2009	1925	1954	1222	1767	2180	2142	4113	2719	2847	2508	1084	792	7664	5759
b1797	b1797	1092	1220	2863	2436	719	1059	6004	2561	3677	2394	6526	4552	1359	541	8432	3974
b1798	b1798	1706	2244	1657	1971	1316	1430	2086	3677	4226	2261	3644	2705	1608	865	7733	5122
b1799	b1799	1053	2259	1761	3049	1363	2509	4701	12089	4789	1734	3202	2182	3231	1314	9590	4502
b1800	b1800	1050	2277	1493	3249	1380	3058	4418	10703	5323	1406	3155	1699	2542	732	15091	5694
b1801	b1801	773	2918	932	3519	686	3351	3541	10891	6612	1359	4102	1562	3488	654	19265	3711
b1802	b1802	504	1312	1120	1607	532	1151	2870	2990	2463	989	2813	1484	2648	504	12105	3138
b1803	b1803	2116	3118	2207	2357	3192	4102	7424	9100	10337	4329	9712	5441	13649	4430	18226	12211
rnd	b1804	1858	959	1117	295	2439	1924	5644	2520	4368	7463	1482	3932	3232	3410	17743	18998
fadD	b1805	1475	3112	2049	4500	1653	3178	5214	13975	7317	2016	3686	1908	3568	1426	11586	6770
b1806	b1806	1318	1414	1354	1473	961	966	2660	2367	2513	1625	1365	1755	2118	1329	8171	8330
b1807	b1807	2638	2636	4667	3963	3121	2704	5694	8540	5047	3117	5713	6330	3688	3039	10209	18078
b1808	b1808	2534	1633	5716	2136	5350	1838	3137	1009	936	4086	2398	3403	3640	7212	8836	8149
b1809	b1809	2374	770	3239	1277	2841	899	4180	2353	1810	2694	1801	3183	1802	2510	4816	7853
b1810	b1810	2581	2485	3696	3175	1996	2079	6071	8042	5094	3513	3295	3897	2955	2087	11979	10834
b1811	b1811	2108	1929	1093	701	2477	2580	3096	2267	4589	3065	1371	1743	3531	2160	10104	8781
pabB	b1812	2207	2888	2604	2801	2218	2711	6047	13397	5914	2714	3736	2900	4179	2214	13742	10776
yeaB	b1813	2618	2353	2980	1917	1659	1625	5082	8271	3826	3162	3197	4778	2417	1856	7599	7728
sdaA	b1814	6352	2690	11241	4616	7516	4394	10125	8272	4867	5270	4019	7108	5164	5011	10050	28703
b1815	b1815	1374	1792	2222	2201	989	1274	3046	4314	2947	1644	2989	2610	3318	1542	10207	5549
b1816	b1816	2918	2100	4204	2690	2480	2307	5273	5463	4160	4359	3394	4695	4510	2854	13657	18399
manX	b1817	11472	1857	7469	1250	10151	2052	7589	4058	3448	13498	2387	15301	2309	7781	6729	13405
manY	b1818	8013	1949	12065	2675	7112	2779	7728	6998	4590	10512	2820	9773	3326	4761	11167	19674
manZ	b1819	6457	1982	11657	3432	10604	3712	11816	8979	5262	9027	2130	6135	2179	3343	10676	15543
b1820	b1820	1527	1808	1916	1689	2050	2129	3295	6119	3347	1891	2002	1978	1843	926	11141	4433
b1821	b1821	617	2066	1571	2924	854	3085	3815	6796	5602	1308	3243	1298	2642	761	15640	5559
yebH	b1822	1591	1415	1993	1658	2643	2290	3544	6797	4487	2862	1856	2317	1778	1213	9268	8970
cspC	b1823	3511	1270	4407	964	2966	341	5264	1990	750	3841	448	2728	2243	3016	3112	10818
b1824	b1824	6619	213	11130	334	7493	318	11942	975	614	10074	257	4089	471	4603	1138	7314
b1825	b1825	2032	2109	2115	1650	2181	1726	3480	6540	7855	4284	2768	2717	1032	857	9318	7220
b1826	b1826	2936	2619	4120	2571	3387	2239	5718	3581	7020	4669	3039	2329	3800	1837	12235	12396
b1827	b1827	4789	2723	4703	2702	5372	2844	15566	12370	4971	4383	2324	3421	3295	3679	12706	21126
b1828	b1828	2066	2806	3209	4162	3027	3844	4252	6335	6985	3047	3397	2411	2952	1374	12412	7707
htpX	b1829	10521	1094	13971	2027	5449	2052	23947	4895	2039	10707	1903	11967	1587	2331	8418	20106
prc	b1830	2842	1478	3606	1759	7740	3256	6558	6411	5563	5098	2951	4601	3248	3505	17807	29359
yebJ	b1831	2412	527	3494	706	4110	602	7704	3364	2751	4480	616	2891	923	2408	4709	9590
b1832	b1832	1494	754	3852	1506	2366	937	5737	4130	688	1190	1719	2943	2097	1807	9388	13201
b1833	b1833	3659	3422	3583	3322	1848	2442	4817	6348	6264	4077	4171	4022	4862	2567	16176	10335
b1834	b1834	1678	3347	1911	2970	1511	3709	5075	9661	5835	2078	5174	3079	7457	1727	15185	8455
b1835	b1835	2438	3519	2744	3746	2001	2728	4703	9937	5258	1920	4983	3086	5270	2398	14336	12461
b1836	b1836	1231	1569	1971	2323	2010	2262	2987	3428	4239	2177	43	122	2494	1840	11137	6624
b1837	b1837	1545	2501	1705	2065	889	1490	4059	7598	3450	1759	2369	2141	1916	790	9641	4491
b1838	b1838	1141	2648	1705	2997	896	2127	2023	3998	4877	1807	3245	1788	2354	894	11010	3375
b1839	b1839	2251	2286	3878	2716	1713	2159	7491	7425	3888	2958	3901	5537	2677	1476	9885	8479
b1840	b1840	3682	1302	4175	1717	6014	3048	6141	5061	3713	4808	2684	5491	2314	2840	13018	15828
b1841	b1841	3263	2564	2363	1607	1115	936	5006	4464	3062	2819	2100	3236	2645	2021	7218	8986
holE	b1842	1365	682	1938	1036	2735	1444	6849	2725	3131	3236	2452	3188	1138	1021	6088	7718
b1843	b1843	2177	2589	3176	2895	1293	2258	5283	8750	3864	2486	5262	5536	4015	1447	13171	11220
b1844	b1844	1375	916	1739	1707	1646	1551	5553	6068	2668	1789	1413	1885	1201	847	8521	6424
ptrB	b1845	1464	3383	2216	5288	2041	4624	5114	12164	7463	1808	4574	2081	4504	1363	16526	5999
yebE	b1846	2301	2106	2553	1856	1497	1808	7740	3315	3806	2335	2356	2617	2318	1224	9063	7308
yebF	b1847	2100	2240	1272	1289	4713	2473	3886	6498	6916	3910	2006	2106	1314	1528	15442	10964
yebG	b1848	2045	2339	2505	1925	3533	2795	8023	5362	4201	2048	2129	2210	1513	1409	5780	6836
purT	b1849	1597	3242	1735	3586	1447	2789	5116	10188	5534	2028	152	462	3871	1410	9832	6908
eda	b1850	3346	1722	4048	2301	4005	1556	6248	3894	3899	4211	3152	5592	1110	2172	7051	15207
edd	b1851	2774	4899	4188	5622	2467	4191	4778	13306	7161	2667	6725	3552	8281	2255	20601	13603
zwf	b1852	1717	720	2520	883	1517	639	3168	1359	1111	2034	557	1729	790	1080	5722	11047
yebK	b1853	1903	1271	4076	2183	4024	2546	5319	6057	4768	3293	3485	4336	2239	1749	1077	1922
pykA	b1854	1631	605	2052	561	1220	282	9738	7213	579	1466	63	163	288	571	1507	3922
msbB	b1855	2581	2409	3166	3031	2175	2358	4410	5839	3654	2309	3399	3694	1941	1332	8093	9914
yebA	b1856	7249	3271	11173	5054	8508	4461	10758	11786	5113	4941	6411	10825	3891	4275	11712	19080
yebL	b1857	3209	2012	6505	3852	2811	2992	7603	11145	5301	4671	5074	6973	3696	1611	11681	9302
b1858	b1858	1220	3227	1936	3949	1808	4106	7033	8178	7231	2175	5260	2020	3102	1173	12246	6688
yebI	b1859	1406	2298	1470	2527	1200	1757	2286	2412	5211	2399	2781	1681	1976	809	10740	5564
ruvB	b1860	1515	1971	1825	2357	1209	1887	3524	5609	3780	1954	3466	3017	1520	905	7862	6005
ruvA	b1861	732	803	1314	1390	1837	1832	4097	3472	2662	1465	1707	1612	1694	1194	9303	9632
yebB	b1862	1811	3330	4489	4045	1391	3004	4229	9447	4816	2316	5935	5217	4029	1271	10652	7035
ruvC	b1863	3295	1581	3335	1346	3893	1270	4503	3684	2169	3187	1526	3520	1153	2205	4941	13150
yebC	b1864	6011	2320	6369	2655	6962	1311	3819	776	4514	6868	162	414	3495	6759	5252	13525
ntpA	b1865	3677	1584	5077	1998	5187	1873	3991	3302	2948	4520	1230	3581	1563	2803	7904	14174
aspS	b1866	6611	2003	5461	1635	16322	3072	7403	5848	5472	7602	3176	7598	3928	9839	13964	63732
yecD	b1867	2944	2388	3706	2516	1028	793	5916	8275	4705	3800	3110	4605	2808	1847	8061	9535
yecE	b1868	2246	2414	1886	1980	1234	1698	1750	694	4917	2952	3284	2998	3068	1656	7587	5019
b1869	b1869	2440	2802	3639	3154	1454	1630	4003	8192	3496	2268	4833	5993	2888	1495	8586	8377
b1870	b1870	2686	2846	2833	2551	1825	1736	4111	5889	5671	3804	3054	3511	2655	2295	7738	8341
b1871	b1871	2074	3483	2760	3171	1945	3208	5270	12120	5094	2110	5218	4341	4388	1829	12672	13108
bisZ	b1872	1277	4118	1393	3898	966	4429	3132	10742	8390	1806	7511	2392	6406	973	17916	5262
b1873	b1873	5912	2629	7351	3658	15570	4525	8462	8114	7934	9893	1933	4233	9323	6109	22875	22784
cutC	b1874	1548	755	1569	1102	2024	1569	3787	3014	2588	1955	1453	1801	1444	1082	10642	8138
b1875	b1875	1224	1459	193	385	1515	1968	4028	5663	3129	1561	1619	1697	1231	906	7551	5767
argS	b1876	2529	1860	3080	2034	4994	2230	7237	7407	3676	2829	1927	2605	2225	2484	9432	20733
b1877	b1877	763	1950	1225	1734	1780	2956	3058	4508	5094	2075	3252	1701	2471	978	9689	5826
b1878	b1878	1668	2056	1124	1693	1652	1896	2812	5403	6354	2557	1691	1337	2232	872	17014	9409
flhA	b1879	1017	2949	1285	3355	909	3221	4483	15193	6858	1678	3440	1475	4432	920	10950	3962
b1880	b1880	908	1942	1126	3128	782	2660	3232	8533	5523	1362	3708	1818	2036	733	9130	3845
cheZ	b1881	1829	1540	1757	1847	1312	1885	3224	4468	3213	2149	1862	1542	1487	723	8980	4608
cheY	b1882	1583	1617	1701	2049	1139	1616	3235	5155	3817	1930	1770	1654	1398	850	8762	4791
cheB	b1883	1336	2293	1252	2558	1271	2181	3669	7557	6366	2585	3787	2624	3507	971	9407	3712
cheR	b1884	1227	2999	1410	3296	768	2154	4385	9006	4745	1458	3315	2087	2733	1062	8142	2829
tap	b1885	520	2125	1564	2640	1244	3639	2775	9584	6762	1514	3619	1122	3878	869	28103	25803
tar	b1886	907	3511	1239	4189	680	2570	4489	15974	5317	1186	3972	1548	3905	746	11836	3111
cheW	b1887	1470	2013	1229	1631	1347	2345	2797	5315	5240	3493	2099	1324	1709	780	9093	4624
cheA	b1888	990	3282	1230	4266	744	2868	5208	14055	5800	1251	54	152	4356	781	9961	3732
motB	b1889	711	2822	1061	2799	896	2759	3150	7441	6022	1609	3381	1312	3173	717	8730	3921
motA	b1890	1035	2847	1189	3368	636	2627	4295	12750	3993	1234	2743	1395	2982	665	10145	3162
flhC	b1891	1170	2021	1402	1827	1163	1938	6120	9315	3176	1415	2643	1953	1948	933	10293	5479
flhD	b1892	750	847	1781	1266	2682	3466	2979	4783	2068	1466	1717	1549	1491	904	9915	7299
insB_5	b1893	844	983	2562	3780	3423	3366	4264	17471	5145	1619	2740	1687	6191	1653	27640	8553
insA_5	b1894	2973	4844	2562	3871	2122	4238	4706	13521	7303	2085	5584	2806	6048	1758	26230	8425
yecG	b1895	1606	2475	2302	2883	2797	3171	4457	7234	5460	2433	4143	3055	4683	1659	8879	4414
otsA	b1896	1739	1950	1861	2686	2999	2970	3350	5617	4650	1668	3107	1715	1953	1144	12363	4950
otsB	b1897	1416	1511	1780	2016	2672	2386	4537	6625	4512	2038	2967	2477	1750	1360	9870	5727
araH	b1898	3131	3754	3975	4854	2176	2920	3571	6077	13048	5178	5485	3657	7555	3364	9977	5733
b1899	b1899	877	2320	1149	3561	1155	3237	3046	10884	6002	1368	3530	1623	1802	626	1179	1909
araG	b1900	790	2913	1593	5266	1058	4502	4391	12457	7057	1176	4130	1407	3648	730	12062	3623
araF	b1901	897	2697	1452	3200	1124	3602	4492	6340	6103	1354	4707	1729	4575	1282	13987	4918
yecI	b1902	1523	2207	4425	3723	2382	2697	8414	9028	8486	3455	9224	4299	3783	1017	9820	8297
b1903	b1903	2523	1408	3984	2197	2458	1361	6108	5883	2300	2338	2636	3954	1378	1380	13124	13321
b1904	b1904	1071	1570	2098	1810	2284	1685	3803	5575	4130	2196	4260	2516	1960	1362	13316	11981
ftn	b1905	2223	1172	5885	2676	10912	1928	8997	9105	4082	4727	1447	3148	1225	3580	9117	16407
yecH	b1906	739	1234	1217	1620	910	1100	1964	2738	2318	1251	1135	1227	1622	925	10542	6041
tyrP	b1907	2079	3630	3947	6055	2409	4578	4944	12417	9765	3380	5971	3187	4494	1905	15694	7987
yecA	b1908	5337	2836	3269	1665	5749	3255	11048	7458	3394	3964	4537	6998	3380	2718	11895	14003
pgsA	b1912	1718	1777	2522	2159	3568	2957	3556	5875	3559	1871	3613	3000	2213	1378	12547	10439
uvrC	b1913	3059	2083	3244	2290	3909	3148	6137	6264	5569	4878	3514	5203	2531	2275	11002	15722
uvrY	b1914	5795	1852	6719	2156	4357	1589	9189	7865	2879	6555	1809	6449	2180	4008	6818	12196
yecF	b1915	2548	2004	2530	1584	2521	2025	3842	3171	4576	4190	2161	2631	3740	2365	12637	11156
sdiA	b1916	674	322	1068	731	2077	1594	5296	711	1040	1270	870	1486	7285	3460	16735	16262
b1917	b1917	1394	2493	1898	2590	903	2089	4556	8742	4668	2107	3709	3198	3261	879	8302	4873
yecC	b1918	1248	1640	1819	2174	752	1192	2874	2817	4905	2560	2880	2229	2500	1213	8264	4492
b1919	b1919	1289	2022	1351	2026	2597	3714	4123	7925	5849	1824	2530	1864	2982	1181	15833	7339
fliY	b1920	3273	2146	3365	2552	2650	2233	6496	7080	4047	3683	3835	5293	1784	1491	10249	7071
fliZ	b1921	3487	3597	3328	2232	1135	2548	4902	11372	4962	3489	3465	4252	3923	1204	12445	5699
fliA	b1922	2563	2056	3675	2691	1085	1821	4837	8377	4361	3559	2712	3721	2735	1192	8579	3788
fliC	b1923	963	2656	1344	2580	1252	2829	4745	16327	5735	1842	3629	1871	3370	1210	12490	4268
fliD	b1924	2002	4201	2307	4791	1103	3923	4727	14135	8083	2395	3946	2277	5904	1388	11106	4300
fliS	b1925	770	877	1046	1108	1849	2060	4391	6232	3285	2006	1368	1421	1267	677	9315	5648
fliT	b1926	1150	1449	2383	2305	1888	2044	5116	6073	5102	3213	2412	2966	1782	1417	8260	3147
amyA	b1927	1446	3735	1642	3985	2761	3147	7142	16663	6100	1823	3364	1884	3924	2426	13594	5637
yedD	b1928	4258	2459	4226	2581	2424	1116	4224	3533	4814	4631	3006	5045	3230	3170	9775	9846
yedE	b1929	1610	4354	1806	3834	1636	3896	5246	15053	6281	1912	8151	4060	5853	1588	17946	13976
yedF	b1930	2359	3843	2027	4243	1930	3057	6761	15073	5372	1612	2856	1504	2610	866	17118	6211
yedG	b1931	905	2965	1342	2474	1789	3199	3228	4688	4282	1406	4541	1801	3276	1156	13704	6113
b1932	b1932	1829	2305	984	1589	1893	2316	3315	5373	6835	2765	2019	1512	1410	714	11329	5056
b1933	b1933	2467	3396	2947	4186	2165	2863	4908	4825	7191	2867	5186	3559	2790	1071	11687	7170
b1934	b1934	1586	2193	2605	2781	1588	1693	4858	5077	4737	2418	4174	3335	1569	801	10489	5493
b1935	b1935	377	158	696	138	1212	2907	3413	5893	157	530	117	813	4552	1263	12472	6262
b1936	b1936	1544	2744	1435	2157	969	1711	3572	8492	3087	1158	2025	1772	1032	601	10974	5728
fliE	b1937	1461	1280	3525	3198	7107	2897	3915	1758	3783	2758	2952	2622	3214	1268	1311	2265
fliF	b1938	2557	2237	3329	3442	2700	3119	4412	8223	4527	2805	3212	3234	2586	1345	10199	5600
fliG	b1939	1593	1212	1953	1584	1880	2693	2556	3838	3571	2240	3511	3183	2406	1018	11417	6175
fliH	b1940	2048	1826	2022	2117	1453	2139	3896	7826	3083	2053	3052	3601	1442	825	6747	4112
fliI	b1941	936	1139	1522	1916	1014	2109	2733	6792	4107	1650	2719	1749	2057	684	9107	3856
fliJ	b1942	1545	1253	1602	1606	1069	1759	3706	5590	3489	2090	2293	2763	1227	738	6503	3851
fliK	b1943	1997	1967	2534	2551	1240	2745	3781	8678	5727	3100	3045	2719	2297	867	10528	4909
fliL	b1944	2324	1634	2600	1670	2229	1842	4525	5124	4717	3550	2660	3491	1664	870	11273	8679
fliM	b1945	2464	1819	3669	3364	1988	3425	4032	8555	4943	3531	3426	4517	2326	1130	9221	5212
fliN	b1946	906	999	1359	1442	1846	2616	4347	1463	2289	1450	1306	1328	2484	983	8428	4030
fliO	b1947	1452	1008	2964	1994	2400	1690	4966	5316	2777	2553	1782	2565	939	941	8015	5679
fliP	b1948	2146	2175	3023	3016	2535	2686	3900	6753	4753	2962	3608	2737	2758	1316	8596	5671
fliQ	b1949	1603	1794	1056	1545	1661	2211	3432	4564	5127	2805	3636	5428	2187	1200	7567	3124
fliR	b1950	882	1998	970	1980	474	1103	3118	5110	4896	1595	3229	2084	2410	765	11498	5877
rcsA	b1951	2709	1110	2881	1895	5972	3234	2444	2265	4956	9524	2691	3207	5234	3016	5302	2711
dsrB	b1952	1333	770	2333	1041	2096	1362	6866	2848	1530	1415	1539	1988	2665	1296	7656	10281
b1953	b1953	557	1157	1694	2206	1387	1806	2119	3286	4703	2613	1230	1089	3937	2046	6699	3759
b1955	b1955	1082	2504	1846	3708	1080	2746	2811	6385	5112	1630	3503	2264	3474	1005	9781	3792
b1956	b1956	1468	3236	1107	955	1401	3258	3327	8506	6099	2181	3884	2137	3931	1431	10873	4824
b1957	b1957	5672	3037	6412	4545	4439	2819	3035	8570	6628	8860	3868	6513	2899	1816	10489	9569
yedI	b1958	2453	3134	2873	3787	1583	2288	3097	3507	6006	2964	3835	2888	3769	1857	10083	5946
yedA	b1959	2795	4596	3304	5246	1727	3583	4531	12151	7680	3335	6377	4667	4783	1029	14862	7922
vsr	b1960	575	579	933	951	1870	1852	5714	2248	2680	1272	2678	2018	1764	863	12071	10055
dcm	b1961	1530	1755	1643	1989	1980	2407	5797	9430	4894	2369	2513	2083	2888	1439	11098	9139
yedJ	b1962	2197	2434	2371	2086	1210	1799	2536	3681	4993	3077	3414	3296	2687	1468	7806	5601
b1963	b1963	1547	3750	1315	1774	1005	3280	5733	14684	4195	1494	5663	4720	3294	740	12348	5844
b1964	b1964	1570	2783	1450	2261	4186	4550	3488	11121	9159	2963	4135	2253	3699	1218	25224	8227
b1965	b1965	2258	2362	682	156	2915	2204	4081	4572	5969	3423	3475	3300	4983	2303	8145	6107
b1966	b1966	4660	2407	3680	1734	20174	3056	4195	6474	6377	8736	1641	3420	1485	3451	10328	8668
b1967	b1967	1461	2581	3149	4836	2595	3422	8280	10829	5153	2046	4201	2693	2362	1524	13728	11943
b1968	b1968	1145	2886	1844	3389	1391	3442	4226	12464	6632	2064	3298	1880	2267	813	1006	1805
b1969	b1969	2600	4444	4477	6124	2432	5135	5468	10835	10009	3572	4433	2527	6433	1668	18963	10136
b1970	b1970	736	1511	919	1567	978	1955	3207	5333	2987	975	1391	1212	1056	593	10304	4630
b1971	b1971	1475	2064	4312	6235	1654	2052	3570	5766	6016	2312	4725	3963	5841	2000	7471	4473
b1972	b1972	626	1000	1412	1923	1564	2034	4920	4304	3536	1437	2722	1760	3364	1341	11535	4513
b1973	b1973	1951	2931	2428	3516	2134	3216	3520	7907	6332	2864	2679	2025	4726	2265	16868	7141
b1974	b1974	756	2415	1185	2455	819	2539	2810	7319	5258	1615	3050	2005	2718	799	12125	3004
b1976	b1976	2794	3088	885	713	3294	2293	3260	6504	5241	3207	3745	3478	3501	2956	11367	7924
b1978	b1978	1887	2137	3863	2525	1884	2128	2609	755	5401	3696	3900	6194	6493	2248	11661	11558
b1979	b1979	1124	1940	1799	2320	707	1347	2785	4243	5250	2332	2582	2087	1959	939	9495	4093
b1980	b1980	1181	2941	1254	2195	654	2218	3099	8352	3176	1278	3921	2597	3338	566	13995	3577
b1981	b1981	2292	2574	2884	3125	1530	3014	4893	10171	4794	2706	4224	3885	2077	921	13298	5800
amn	b1982	3093	1279	5052	2203	3992	2761	6899	4736	4212	4486	2611	4407	2562	1936	13249	11953
b1983	b1983	7732	3543	9713	3815	7678	2687	7765	7164	6693	8262	4560	10148	4502	7933	14316	20649
b1985	b1985	1172	4818	1226	3186	1292	5055	5516	14458	5998	1431	6028	1971	7163	854	26086	8419
cbl	b1987	999	3277	1069	2733	688	3027	5155	10363	3966	1045	3486	1520	4267	776	20001	3952
nac	b1988	734	2406	999	2550	604	2375	3692	9786	4120	1078	3124	1466	3136	675	10732	3147
erfK	b1990	1210	1906	1243	1701	2222	2934	3140	5744	2869	1479	2322	1706	1870	865	14892	6082
cobT	b1991	2916	3081	3414	3907	1475	2689	9133	10657	5110	3209	41	115	3352	1371	11985	7252
cobS	b1992	1654	1249	2347	2290	2050	2212	5466	4329	5920	3686	2849	2659	2234	1104	11494	10489
cobU	b1993	1152	2081	2031	4155	1804	3358	2912	8076	5970	1981	4230	2448	2526	1119	9591	4873
yi52_6	b1994	16057	8081	19469	10714	13724	8435	36066	35743	17111	11063	10554	12047	12066	8219	34948	61205
b1995	b1995	1173	1789	1738	2867	1580	2449	3684	8496	5882	2178	2045	1531	1766	752	14900	5688
yi22_3	b1996	2080	5037	3233	7040	1433	3756	5919	26106	10430	2334	10066	3499	9605	1807	25548	8078
yi21_3	b1997	836	980	1299	1581	1219	1690	6335	11497	4293	1575	1028	1274	2166	910	16688	6370
b1998	b1998	1649	4038	2850	5045	1931	3269	3742	6178	7759	2663	4321	2176	3996	1368	13671	6017
b1999	b1999	1337	1825	2007	2935	1517	1669	3438	4277	6064	2561	2137	1543	2320	993	1125	1799
b2000	b2000	720	563	763	440	1210	810	2760	1176	1936	992	360	943	650	502	13235	6495
b2001	b2001	526	2164	978	2609	934	2900	3103	5526	5480	1009	4492	1278	4617	833	14920	4674
b2002	b2002	894	1364	997	2104	1150	1672	2748	5172	2714	1149	1936	1536	1336	707	7473	3980
b2003	b2003	549	1568	1359	2324	963	2550	3318	11972	5830	1496	3291	1327	2773	783	13129	5405
b2004	b2004	3054	2443	3318	1832	2621	1699	7844	8123	4223	3982	5677	5203	7706	3539	9241	11079
b2005	b2005	1272	1620	827	311	498	312	2967	1062	1382	1155	2893	2126	5130	1986	26139	16042
b2006	b2006	772	1370	1174	1239	745	1347	3986	8130	3269	1799	1532	1190	1821	804	7682	5074
b2007	b2007	7765	1330	10801	2059	11503	2063	12672	2761	4825	12041	2247	10569	1382	4761	6148	29712
yeeA	b2008	1864	2802	2747	3536	1481	2992	4378	15074	6608	3062	48	108	3419	1205	11459	5504
sbmC	b2009	2541	3146	3527	3758	2278	2773	4987	7817	5177	2959	5512	5279	4304	1870	14415	8512
yeeC	b2010	787	1431	2088	3334	1192	2380	2558	7586	3848	1713	2698	1408	3150	814	13480	5678
sbcB	b2011	2315	2274	2726	3674	2201	2947	4151	6062	5768	3058	3464	3099	2502	1458	11612	8974
yeeD	b2012	717	291	1002	1926	730	211	3383	721	3929	2430	305	1065	6874	4942	12760	8013
yeeE	b2013	791	1386	2780	3255	759	1021	5833	4783	4727	2453	3857	2727	4415	1382	10669	9996
yeeF	b2014	3094	2347	4154	3639	7525	3071	2967	4888	5506	4231	2870	3886	2248	3347	10066	21915
b2015	b2015	1859	4904	1605	2695	1355	3899	15656	21786	6314	1538	5599	2377	6066	1814	16534	7709
b2016	b2016	2892	2400	3302	2351	5553	3973	5905	4481	6784	4151	5225	4288	3270	1929	15134	13935
yefM	b2017	1269	930	1794	942	1617	757	11373	5542	2139	2260	1024	1955	1838	1639	5452	7076
hisL	b2018	2453	1270	4315	2068	5747	3666	2777	971	5127	4243	4009	5398	2635	2197	7910	6760
hisG	b2019	1809	1809	3358	2815	1215	2414	5743	7297	6137	3215	3152	2922	3093	1418	10390	5208
hisD	b2020	1313	1529	2225	2584	1518	2553	3982	6243	3900	1806	2043	2058	1621	791	8514	4520
hisC	b2021	2835	2780	3416	2710	2011	2976	5509	8134	6058	3081	3699	3250	4156	1914	11538	8026
hisB	b2022	2530	1683	2930	1781	3332	3150	7226	8269	4773	3554	1957	3029	2411	1508	13172	8383
hisH	b2023	2096	1830	2840	2379	1998	2369	5687	5164	4343	2662	2523	2684	2948	1452	7458	5938
hisA	b2024	2110	1758	2621	2368	3006	2619	3326	4449	3965	3244	2208	2524	2714	1453	6735	4604
hisF	b2025	2304	1878	3554	2661	2214	2502	5048	6551	3951	3747	3163	5065	3563	1974	10281	7788
hisI	b2026	3998	2680	4543	2723	1855	1646	4770	5484	4897	5120	3664	5752	3370	2434	6818	6720
b2027	b2027	1626	578	2300	417	1518	330	9482	2466	1705	2474	466	1998	1009	1563	4313	7111
b2028	b2028	404	176	819	293	3641	2773	3441	654	688	796	549	1184	8760	3705	7598	7515
gnd	b2029	13054	936	9630	1072	20234	1321	15908	5226	100	212	1830	16248	1729	12493	7964	61212
yi52_7	b2030	12540	8114	13925	10195	16635	10113	15946	20089	19924	10785	9697	9857	9524	5503	43965	62217
yefJ	b2031	4168	2092	7708	3372	8786	2687	6726	7277	5298	6080	3404	6869	1826	3376	11147	20845
yefI	b2032	2363	2069	2206	1439	1890	2026	3193	3580	3260	2054	4654	4515	3599	1982	3909	5923
yefH	b2033	2495	1515	2890	1401	7916	2071	4669	6891	4358	3393	2657	3337	2302	3296	14227	20950
yefG	b2034	454	164	677	230	3738	2491	3024	662	479	772	1916	2485	9083	2913	10316	8235
rfc	b2035	1624	1060	1432	829	2696	2361	2486	2237	2318	2713	2384	3163	4082	2429	4521	3881
yefE	b2036	759	1835	1298	1181	2590	2078	1418	770	3287	2642	3281	2839	4443	1680	6448	5353
rfbC	b2038	2437	1185	8573	3966	455	425	7099	6496	5361	7532	4818	6724	4387	4952	4866	8359
rfbA	b2039	3514	1199	4272	969	3161	598	16686	8931	1975	4804	3315	7221	2501	5520	8599	23990
rfbD	b2040	9455	2266	11755	2426	11604	1892	15845	7501	4639	11544	2434	9559	1952	9871	11179	34349
rfbB	b2041	8752	3777	9706	3349	8978	3503	10138	30137	4782	7629	3240	7163	3934	8066	15532	31229
galF	b2042	7923	1944	8886	2052	8036	1809	12294	7234	3944	10097	1718	6548	2566	6953	7696	21790
b2043	b2043	945	1682	1331	2392	1936	2891	4312	8657	5700	1834	3685	1644	2179	747	10340	4420
b2044	b2044	1012	3079	1339	4932	1198	4030	3379	11112	8481	1501	4514	1831	3246	895	12153	3593
b2045	b2045	597	1813	1062	1875	1089	3184	3007	11243	4252	1249	4111	1454	4456	955	11178	3869
b2046	b2046	2306	1774	1127	591	2774	1983	3819	4191	4387	4454	3332	3986	3836	2728	4209	5417
b2047	b2047	590	2409	809	2398	733	2391	2798	7245	4529	1101	3154	1168	3144	578	9194	3108
cpsG	b2048	948	2976	1445	2907	917	3461	6148	21994	4520	1221	4593	1878	5170	834	12830	4357
cpsB	b2049	999	4052	1522	5553	679	3118	4338	14793	7743	1509	3968	1436	4522	809	9933	3805
yefD	b2050	1050	1551	2025	2624	2455	2703	5160	6397	3522	1512	2733	1759	2581	1243	9630	5062
yefC	b2051	1732	1813	1681	2021	1300	1469	2591	4512	3764	2215	3346	2775	1268	731	5249	4272
yefB	b2052	675	1212	1924	2587	1139	1706	3340	9373	7645	2451	2891	1305	2542	790	14828	7165
yefA	b2053	677	2881	788	2901	680	2342	2999	6983	6010	1249	3840	1683	3164	722	9661	3181
b2054	b2054	565	1333	842	1309	952	1979	2203	3879	2343	1096	104	279	1503	543	8429	4484
b2055	b2055	522	2363	816	2330	772	2699	2461	5956	4982	1660	2551	1363	3143	660	11566	2554
b2056	b2056	664	2205	648	1693	543	1785	1922	5056	3087	844	3813	2092	2728	857	10574	3414
b2057	b2057	1194	2832	1413	3804	792	2186	5335	10930	3645	1208	2984	1333	2577	621	9464	3147
wcaB	b2058	2126	2988	2358	3210	1070	2272	3570	6948	3777	2728	4392	5113	2617	786	10947	5831
b2059	b2059	4119	2781	2880	2625	912	1075	4539	8607	12370	6805	6244	5970	12525	6575	10356	3843
b2060	b2060	844	2764	1316	3342	823	2527	3474	9329	6099	1622	3885	1300	3355	752	16889	3903
b2061	b2061	1020	1681	1219	1570	683	1628	4863	7298	2991	1344	1944	1637	1801	689	5913	2853
b2062	b2062	739	1653	1239	2489	1513	3318	2779	6272	4002	1288	3007	1628	3084	883	13381	4622
b2063	b2063	2608	2469	2820	2839	1161	666	7375	2980	5759	3925	6802	4157	6095	2065	7110	8274
yegA	b2064	1901	1684	1883	1775	3001	3158	6424	7878	3771	2521	2793	2602	3906	1820	11861	11299
dcd	b2065	1115	1124	1823	1492	1627	1319	3875	4137	2864	1791	2272	2732	1895	1387	4659	8009
udk	b2066	2260	1609	2304	1375	2388	1389	6454	7731	2693	2698	1999	2719	2270	2718	7590	14748
yegE	b2067	2022	1616	2131	1056	3588	3073	6054	6678	5231	2491	2007	1989	4739	1676	4208	3371
alkA	b2068	930	1233	1258	1726	1052	2108	3236	6344	3540	1402	1610	1198	1334	581	9462	4389
yegD	b2069	605	1307	835	1203	1207	2177	2988	9795	2112	849	4715	2144	3286	1243	10612	4554
b2070	b2070	567	1599	714	1129	498	1103	3265	4897	2704	1038	2312	1396	4224	889	10579	4409
b2071	b2071	785	352	1106	412	701	171	3069	697	1401	1647	354	1032	3918	3518	6996	5214
b2072	b2072	1352	3474	1376	3046	749	2603	4506	14706	3980	1219	2869	1562	2646	753	10307	3556
b2073	b2073	912	2722	1159	2104	766	1753	4349	13044	4161	1471	2171	1330	2469	705	9245	3494
b2074	b2074	1473	2345	1466	2522	956	1421	4134	5667	3947	1805	4315	2694	3776	1333	11889	10219
b2075	b2075	1234	3575	1518	3473	1010	2975	4366	13067	7585	1902	3900	1773	3874	1055	12472	5648
b2076	b2076	524	540	898	872	5733	5023	8006	2500	5857	2167	6013	3631	6388	2647	9724	4931
[truncated: 2,145 more rows]

## Sheet: GyrAD82G in LB
Additional data file 1. Table of the intensities used in a spatial pattern analysis of transcription of MG1655 GyrAD82G in LB
Name	B#	Transcription (Cy5)	Genomic DNA (Cy3)	Transcription (Cy5)	Genomic DNA (Cy3)	Transcription (Cy5)	Genomic DNA (Cy3)	Transcription (Cy5)	Genomic DNA (Cy3)	Genomic DNA (Cy5)	Transcription (Cy3)	Genomic DNA (Cy5)	Transcription (Cy3)	Genomic DNA (Cy5)	Transcription (Cy3)	Genomic DNA (Cy5)	Transcription (Cy3)
thrL	b0001	3704	2044	8702	5767	7205	2133	16642	3562	1799	4278	6085	4838	3713	3293	3483	3246
thrA	b0002	5281	18349	10890	42156	11841	26429	8046	15089	23742	6124	30595	5551	47219	8731	18104	6400
thrB	b0003	7438	16915	9753	27124	9947	15383	4978	8691	14547	5727	18792	5490	29191	7776	7097	3782
thrC	b0004	2533	4484	11223	17304	6517	7776	9290	6495	7669	4139	9097	4233	11072	6554	5540	4239
yaaA	b0006	3606	7530	5261	14774	5574	10861	5944	7525	7369	4222	7722	3934	12550	5586	3521	2580
yaaJ	b0007	3278	6289	3530	10067	7868	11262	3524	6881	5182	3637	5928	2906	15387	4611	4370	2059
talB	b0008	20974	3223	22411	4605	32396	5105	11136	2496	3689	14337	3157	20592	5733	21493	1205	9559
mog	b0009	7620	12183	12527	18371	13887	18456	10189	12286	12485	6616	15447	7415	51648	20765	5697	4555
yaaH	b0010	1643	3227	7264	20483	5627	7358	6028	9171	9581	6388	11623	4241	22847	8506	9629	3909
b0011	b0011	5156	17735	5791	22223	2163	8822	1833	5561	10981	3396	12790	2716	28389	3908	3086	1218
htgA	b0012	4922	976	6850	1523	16309	1662	8358	1346	258	2762	309	2073	8320	6764	160	1233
yaaI	b0013	3420	5807	6320	12827	7545	8337	3533	4450	8271	7771	6691	5019	14826	4361	3568	2167
dnaK	b0014	65535	9577	65535	15136	65535	14124	57326	9690	12122	44897	13079	65535	29590	65535	6824	60164
dnaJ	b0015	18532	18338	14406	17427	15466	20039	5381	8717	11044	7067	9418	7680	26302	15751	4339	5556
yi81_1	b0016	8011	23077	10995	32102	9856	31815	5416	21745	29124	5729	30945	6660	65535	11680	14531	4950
yi82_1	b0017	5134	12759	8562	25747	8410	20903	8836	18638	14651	5929	18711	5375	55261	13183	9042	3931
gefL	b0018	1859	5129	6798	15764	6781	12335	5902	7707	7923	5413	8754	3318	15674	4674	4127	2592
nhaA	b0019	8035	18344	7963	22139	6763	20023	4589	10073	15763	5311	19142	4640	28490	6334	6367	2860
nhaR	b0020	2782	12394	4793	21432	4701	17257	3558	11047	15271	4312	17767	3305	49521	7058	7109	2501
insB_1	b0021	3754	21264	4380	26667	4285	22944	2892	15989	21894	4013	24322	3765	36488	3417	9661	2122
insA_1	b0022	2973	16592	7692	32398	5541	26426	4437	16234	19408	4042	18544	2845	62977	5468	13713	2911
rpsT	b0023	13061	5823	10070	6401	6315	3755	3672	1951	2717	6038	2983	6417	7475	9384	1605	3858
yaaC	b0025	20156	16040	12912	13313	16355	13727	5568	3912	8577	6216	14400	8226	17180	9447	5933	7511
ileS	b0026	7073	4802	15011	13060	15493	9929	7946	7657	10238	9466	9479	11222	18750	20672	2309	5300
lspA	b0027	7611	8677	5795	8828	8776	9249	4694	5031	6878	5694	9077	5319	15348	6318	3010	2494
lytB	b0029	5372	6382	9986	12359	9148	11280	5176	6000	7997	5512	6973	5926	13924	7819	3432	4088
yaaF	b0030	5751	11706	7564	17834	9814	18173	3807	7763	11273	5294	11279	5335	24329	8085	4420	3088
dapB	b0031	5153	2625	4421	487	8621	943	12682	4027	255	2671	1589	3142	482	1236	181	1313
carA	b0032	3823	18168	8408	28334	3735	18353	4143	11706	18678	4843	17559	3349	37351	4450	7279	2002
carB	b0033	2080	11971	2549	10827	1838	9114	1891	3899	5349	2545	6587	1960	15837	2096	3636	1648
caiF	b0034	2198	13770	3601	19043	2345	18092	2340	7669	13297	5143	11937	2985	25010	2947	3936	1675
caiE	b0035	2193	11203	4365	18403	3759	13670	4055	10339	11026	4860	13008	3061	33166	6867	6288	2186
caiD	b0036	1850	16451	4064	27790	2024	18540	2853	7976	15930	4317	21687	2437	23793	2895	8117	1715
caiB	b0038	1779	17531	4880	31060	2804	26340	2743	10937	21297	3948	26749	2467	31728	2406	10542	1895
caiA	b0039	1864	15639	5036	37073	4355	30009	5278	15521	19946	3992	20815	2316	45701	3995	14607	2733
caiT	b0040	1824	17465	4073	30770	2513	23945	2395	8435	20317	3960	21091	1929	30299	2905	9539	1718
fixA	b0041	3173	14397	4469	17934	2743	8226	6346	5346	9695	3826	12393	2423	19361	2438	6647	2010
fixB	b0042	1753	16841	4552	29925	1769	10913	3180	8723	16320	3691	20315	2216	18356	1679	8265	1665
fixC	b0043	1624	16576	2721	22247	2507	19657	4521	17934	14653	3858	19251	2612	48498	4690	9454	1901
fixX	b0044	1284	8507	2846	8220	4616	4649	1780	1653	3105	2292	4374	1655	7503	1341	3057	1730
yaaU	b0045	1792	18286	3480	35044	3019	18464	3310	16503	17070	3510	15893	2029	64026	4648	13331	2257
yabF	b0046	4636	16680	3946	21788	7039	21686	5417	10168	14364	5533	14920	2966	39933	4999	5276	1800
kefC	b0047	2673	22664	1498	12259	2241	19892	2339	15019	14424	3126	21163	2312	36299	2678	7770	1610
folA	b0048	5365	9449	4894	13223	4408	10856	2991	6561	8192	3860	8445	4034	21430	6561	3618	2424
apaH	b0049	6268	12207	8568	22621	7663	20083	4584	11021	16448	6412	17426	5843	24869	7490	5293	2683
apaG	b0050	5806	6863	9412	11088	7285	6968	3758	2885	5052	4648	7712	6382	5400	4230	3041	3243
ksgA	b0051	9834	11454	20912	24576	14111	15980	8543	9245	14486	7199	19695	10279	27210	15120	9717	7559
pdxA	b0052	13819	16056	14074	21659	16855	20641	8853	13474	14737	8435	14648	9086	43778	23374	5718	5106
surA	b0053	23663	10876	19686	14124	23737	11518	15835	9669	9551	12119	9449	12434	26372	34463	4686	9806
imp	b0054	2402	752	4438	723	7064	1190	12741	2623	6879	10791	7036	6756	18389	6732	242	1377
yabH	b0055	3347	9747	11765	31062	8216	17307	7857	9952	18774	5388	19719	5199	33758	10033	9330	3756
yabP	b0056	3413	10981	6649	21547	5426	12869	3683	5562	11237	4854	15646	3961	20519	4603	6431	2641
yabQ	b0057	2298	2844	10913	13424	4875	4701	7110	3533	5470	4409	3525	2204	14594	7432	2406	3250
yabO	b0058	3875	11402	6083	17052	2737	6291	4100	6046	8919	6151	10356	3817	20483	4920	5200	2367
hepA	b0059	5071	1647	3236	1098	19976	3263	7233	2689	9034	10710	4854	5221	6704	3862	3803	2625
polB	b0060	2417	9376	6726	22058	3399	6677	3804	7037	8387	4252	11817	2686	15533	2663	6741	1896
araD	b0061	1796	8383	2572	6750	2587	4898	3514	2616	3349	2951	5343	2306	8938	2019	2753	1830
araA	b0062	7379	13339	5318	6564	7382	2645	5835	10173	4305	9912	7734	4436	16116	4962	3865	2628
araB	b0063	1775	13418	1859	11453	1814	10313	2076	4516	5155	2904	6494	2070	18380	2170	3855	1757
araC	b0064	2059	17423	3674	17817	7191	23477	7171	12487	16661	6048	14967	3137	37319	4894	5282	2334
yabI	b0065	7483	9084	15971	29747	13538	2794	8432	6691	8420	8690	18241	6454	22236	8972	2403	2437
yabJ	b0066	2354	10166	3165	12813	2064	6525	1900	3918	4666	2865	5961	2529	19042	3719	3394	1923
yabK	b0067	3026	20391	5483	28007	5055	24976	3160	15035	17125	5472	16676	3139	35024	3732	6774	2080
tbpA	b0068	3834	12903	4280	18065	4017	12722	3339	9458	10147	3612	8720	2862	24055	3702	4486	1857
yabN	b0069	2828	18105	5825	32842	3783	18601	3025	9779	12683	3416	21534	3003	31868	4612	8378	2257
yabM	b0070	1139	536	3153	1793	3948	1627	3359	581	315	2433	890	2398	1198	1446	588	1730
leuD	b0071	1499	11012	7176	26772	4585	18538	6168	8340	14834	3818	15175	2354	43435	4637	10589	2732
leuC	b0072	2241	14611	3846	19836	2742	16831	1692	8116	9497	3118	9269	2096	26777	2794	4727	1622
leuB	b0073	1440	12928	2368	18462	2751	17778	3537	11712	12096	4149	11660	2395	38568	4458	5240	1727
leuA	b0074	1888	14648	3034	26548	2562	20595	2308	8470	12551	3445	9550	2060	24268	2263	4637	1491
leuL	b0075	3366	4794	9249	21438	9065	5498	5686	5773	5991	6615	9796	5071	16789	9439	3174	2569
leuO	b0076	1511	10181	2618	16534	1854	13659	2328	7339	12690	3502	9260	2016	22071	1957	4062	1437
ilvI	b0077	3442	24904	5211	33954	5361	32405	6413	24279	25092	4837	28606	3628	65535	8113	12755	3046
ilvH	b0078	3801	16423	3077	17682	2671	14599	1604	5979	12120	3843	11537	2774	30583	4279	3994	1887
fruL	b0079	1914	2481	4010	3025	6194	3104	14840	3337	5714	5381	15889	6759	25471	8798	4596	2822
fruR	b0080	5745	654	3670	501	2885	326	30162	1758	501	3667	425	2551	451	1463	367	1886
yabB	b0081	5889	7216	16109	23865	15110	13636	10538	6187	10336	7622	14755	8341	31694	18427	7662	6609
yabC	b0082	6693	11449	12616	23588	8660	14049	7839	9525	11105	5807	13683	6588	33941	13882	6781	5373
ftsL	b0083	4990	8296	7696	11708	6548	7408	10120	5264	5198	4331	8289	4175	14729	6974	4599	3343
ftsI	b0084	12047	18487	12882	25338	10776	18445	4569	7194	13795	9749	13872	8399	25489	12319	5378	5613
murE	b0085	17208	22206	14251	24734	11831	14100	4679	6420	15062	6937	17870	8364	32720	15372	5600	6100
murF	b0086	10427	13974	15730	29105	15188	20649	6575	9915	16127	6746	19053	8236	30376	12505	5943	4930
mraY	b0087	3502	6892	4273	8745	5677	9386	3698	4709	5207	3581	5415	3409	10043	3866	2554	1913
murD	b0088	8524	14050	9408	19207	10175	16686	5764	9495	12329	5452	16190	6566	17736	7041	4569	3696
ftsW	b0089	4076	3821	8887	11622	7864	7801	8669	7784	8081	8126	9170	6481	15615	10985	4847	3985
murG	b0090	7573	14492	7009	17000	5605	10318	2886	4145	5811	3450	7662	3594	16880	5672	5853	4728
murC	b0091	7253	12045	9735	16849	9536	16381	5543	9495	14290	6698	13888	7571	21552	9009	4720	4828
ddlB	b0092	10898	15720	7738	12014	6582	9653	2808	4149	9040	7284	9072	5747	26053	10252	4985	5707
ftsQ	b0093	6842	11543	8457	16540	8379	15644	3442	6447	10084	5815	9600	5765	17988	7864	4255	4228
ftsA	b0094	16858	16723	20919	24363	27065	25196	12369	16361	15043	9475	17237	10940	53824	29543	8917	9229
ftsZ	b0095	22045	16253	19029	17110	18529	15530	7393	8696	11467	8113	9836	9517	26512	24493	4844	7817
lpxC	b0096	16586	13723	12397	13151	14907	15923	8922	10552	10296	7209	11136	9861	22364	14203	4238	5249
secA	b0098	12531	13375	18056	21272	13850	14494	10662	9715	12454	6975	14437	9238	33628	23289	6708	8162
mutT	b0099	6224	9704	2817	6063	2020	3867	1664	2255	3091	3424	3906	2747	7170	3006	1879	2169
yacG	b0101	2921	3758	4761	6848	10059	5788	5935	2853	5091	8240	3784	5176	11096	5082	2521	2071
yacF	b0102	5873	9359	11179	19770	14612	15964	12927	15044	7019	4825	12772	7082	49787	21610	6949	6424
yacE	b0103	7730	11395	11616	20892	12195	16547	9396	6997	13188	5707	18934	7550	25949	10071	6188	4487
guaC	b0104	3421	14657	4244	17123	4573	17859	3674	12056	12472	4522	12120	2956	27463	4464	5079	2696
hofC	b0106	2784	21857	1988	16866	1919	14857	1627	6323	14166	3138	14403	1997	27966	2136	4326	1664
hofB	b0107	2287	17929	2322	14726	2390	20628	3487	13425	13794	4217	14497	2345	30979	2721	6095	1941
ppdD	b0108	2919	9306	3285	12561	7669	13317	2091	5760	7920	3898	8207	2702	18201	2610	3473	1721
nadC	b0109	5005	15862	4775	18791	7373	21088	4784	11364	12905	4699	14764	3804	43428	10145	5903	2828
ampD	b0110	2412	14422	4433	17968	6811	24566	3863	10067	12384	4732	14563	3145	41550	7843	4874	2323
ampE	b0111	3185	16187	4832	26418	4397	25653	2381	9762	15134	3784	15014	2944	28951	3129	6618	1917
aroP	b0112	3555	14228	4864	21629	4406	21449	2967	8518	13655	3802	17682	2942	27264	3400	5650	1879
pdhR	b0113	21838	9047	34256	18578	27537	14098	9552	7016	10694	10341	12622	21448	20829	21689	6131	7964
aceE	b0114	65535	11733	59051	11549	55721	7747	20592	4169	8194	15746	10247	33146	16538	43733	4987	24532
aceF	b0115	22921	6743	46948	18057	24128	6871	12008	4576	7349	13932	12711	23469	15962	21158	4973	13621
lpdA	b0116	27594	11232	23462	12224	14493	5859	6096	3254	6025	9034	5784	11850	17495	25840	3548	12461
yacH	b0117	5317	21239	5766	26527	9058	26989	4787	17625	18259	4765	21880	3717	59803	11815	8265	2361
acnB	b0118	27562	11200	36914	19693	39171	15321	19074	10906	13909	14925	15223	22978	31328	45104	5729	14260
yacL	b0119	7033	5968	8381	11506	14613	10662	6053	4950	6570	5983	7058	7212	13690	8911	3021	3741
speD	b0120	6749	12432	5359	12804	9187	14646	6405	7886	12069	8229	11060	5466	18906	7422	3389	3008
speE	b0121	8668	12384	7501	12165	6432	7314	5631	5158	5785	5067	7899	4596	16584	7969	3459	4556
yacC	b0122	3426	10149	4334	12581	5688	15547	3533	6739	8654	5216	7942	2837	16399	3674	2346	1936
gcd	b0124	2877	12522	2658	11332	2128	7243	1379	3747	4593	2777	7957	2025	26075	3218	2504	1555
hpt	b0125	9844	14367	4774	10238	5528	9912	3435	4765	7873	5630	8151	3889	13210	5544	2683	2947
yadF	b0126	9651	8291	7016	6363	8175	5384	3905	2246	3308	4276	5221	4615	11236	8229	2146	4298
yadG	b0127	5192	11613	3407	9132	4139	8387	2490	3917	5577	3919	7068	3028	13441	4666	3419	3171
yadH	b0128	3991	15582	5345	23708	4139	13246	3241	7231	10976	3406	14305	3313	16700	2787	6458	2247
yadI	b0129	2534	8454	4204	12505	8775	15262	4239	5548	10885	7135	11507	3900	18803	4818	2945	1685
yadE	b0130	2209	1870	14591	23562	9669	4702	8181	4602	10092	6067	15630	5645	31635	9740	5157	3041
panD	b0131	7674	10473	12996	16940	12093	11237	7983	4895	6830	5815	9358	5066	16364	9453	3100	3662
yadD	b0132	2248	6276	7004	16851	4735	8332	6751	5206	9743	5847	12720	3948	15087	3658	6666	2205
panC	b0133	5255	13419	17935	40719	13804	27081	7377	10165	19899	6764	21219	7117	40822	14379	9838	5521
panB	b0134	11277	14698	17374	25658	15990	15694	5075	7093	12664	7052	17381	10043	25137	13381	6013	6191
yadC	b0135	2008	11675	5355	19950	5197	17091	4026	11652	16502	4765	15968	3443	38612	7836	8026	2563
yadK	b0136	1702	11996	4606	22634	2782	18818	2531	5900	13908	3993	19264	2590	21384	3713	6237	1780
yadL	b0137	1517	14383	6043	30962	4051	29780	5450	9080	22322	4582	20795	2863	55938	7500	8975	2380
yadM	b0138	1215	8074	4578	18195	2403	15937	4701	6455	12086	3926	15985	2417	19560	2555	5705	1743
htrE	b0139	1097	11326	2729	27675	2439	20750	2564	9759	18715	3356	22173	2358	29181	2011	7266	1427
ecpD	b0140	1987	16205	2025	13863	2343	23535	2378	10368	14673	3925	13247	2142	30336	2982	4709	1658
yadN	b0141	1214	10109	5275	21842	3794	22847	5504	7878	16622	3592	13895	1999	48721	4327	8388	2358
folK	b0142	2772	9728	12152	28887	7300	20341	8855	8730	14295	4327	17014	3580	41724	9190	7335	2958
pcnB	b0143	8596	9325	6802	8848	5803	5376	3654	3167	3615	3409	4999	3670	11195	6613	2835	3630
yadB	b0144	18478	1675	16003	2014	13357	1356	6699	877	1013	7959	1572	18022	2052	17467	827	10488
dksA	b0145	12745	8347	23465	18136	21303	10721	10215	5511	9345	18385	13598	16882	15658	18383	4000	9048
sfsA	b0146	7236	7051	7043	8621	8275	8721	6194	5796	6579	8987	5267	5807	14400	9256	2810	4142
yadP	b0147	2837	6776	14512	13955	8047	14508	7128	6405	9283	4592	9907	3186	31389	9329	7146	4078
mrcB	b0149	4779	859	3473	1063	3601	624	3134	353	315	2782	277	2097	762	1758	434	2893
fhuA	b0150	9349	15227	7247	16294	11294	17654	7525	11002	14522	7151	11935	5984	27402	10766	5841	5444
fhuC	b0151	3938	19517	6541	35487	6863	27442	4041	14501	17967	4351	19825	2914	60006	7602	9160	2497
fhuD	b0152	4467	21162	3168	18430	3286	17926	3550	11223	12781	4199	13447	3112	30196	4437	4403	2143
fhuB	b0153	2763	17456	4492	24330	3824	20254	3129	18405	14752	3571	12609	2562	46471	5454	9470	2519
hemL	b0154	8480	14456	14810	24272	13082	16355	6312	6492	12261	5967	14498	6734	21510	11475	6671	5725
yadQ	b0155	4919	14456	5617	18805	4598	14553	4401	9781	11634	6114	12141	3930	22657	5350	5344	2389
yadS	b0157	6054	6494	7038	5102	13995	2596	8487	3893	332	2739	6099	2433	17713	7622	4773	3636
yadT	b0158	3975	11486	8878	24636	4564	12931	3580	7504	11638	4002	17283	4720	22032	4959	6510	2694
pfs	b0159	5483	7644	14967	22912	11028	12051	9872	6997	11462	5509	13292	6661	25147	10491	8263	5181
dgt	b0160	2506	11031	7317	28654	8185	19528	4159	10242	18707	4291	21874	3908	30801	5077	8822	2564
htrA	b0161	5819	9733	6959	14911	6472	10103	3786	6724	9042	4544	7793	5184	17661	7513	2783	2512
yaeG	b0162	2587	7173	5541	12498	3268	10907	3997	5020	5862	3468	11245	2837	9639	2128	3886	1701
yaeH	b0163	3563	4828	7948	1773	5082	6527	8728	5369	5042	5471	7333	3926	11940	4574	3510	2277
yaeI	b0164	3797	10267	2667	8906	2105	7716	3074	4416	4431	3380	5405	2572	10865	2456	2717	1836
b0165	b0165	5869	9746	4933	10430	8220	4861	9772	5168	6368	7662	4848	3571	14065	4928	5465	3718
dapD	b0166	15339	16767	12042	16632	12625	15333	7904	9927	13544	7488	13072	8126	36536	16990	4931	4929
glnD	b0167	5650	20302	9086	35588	8584	26041	4064	11560	19619	4481	21905	3782	29890	4675	11405	3288
map	b0168	8481	5817	7626	5037	8549	5485	5118	1723	2690	3846	5072	5041	7645	6064	2268	3397
rpsB	b0169	39853	5930	42715	9052	36181	5722	16258	2677	5411	14434	8022	31966	10725	34258	1853	12061
tsf	b0170	41434	10690	25973	9897	19615	4686	10159	4240	5559	9253	7194	12752	13473	19706	3272	8730
pyrH	b0171	9736	6262	11556	8617	8575	4479	4816	2650	3766	4249	6663	5695	12824	10592	3196	5197
frr	b0172	10323	6687	25018	16913	20556	9942	10109	5026	9611	9165	11132	12624	17659	16329	3518	5577
yaeM	b0173	6933	15398	5847	15015	4975	11658	2204	4919	8818	3596	8554	3559	23719	6138	5371	2909
b0174	b0174	11536	15560	7543	13406	6679	9913	4259	5173	9700	6459	9358	4955	19606	7512	3886	4137
yaeL	b0176	9828	13330	8360	13755	14204	21966	10285	11188	14193	6838	13401	8161	28371	11411	5888	5334
b0177	b0177	27684	16087	15913	14060	12055	8000	6930	4998	7552	7120	12346	10323	16776	14627	4425	8646
hlpA	b0178	20271	8149	14701	7656	13618	5153	4583	2236	3652	8882	5472	10862	12508	19099	2088	8846
lpxD	b0179	14517	13042	23251	23655	26912	23999	8829	9515	16234	9157	21157	15028	20723	13404	5564	6584
fabZ	b0180	10169	7113	8202	6554	7264	4807	3474	1510	3137	5061	5311	5782	8825	6062	3349	5850
lpxA	b0181	10306	12410	9272	14168	6217	7533	3258	4672	8208	5203	9712	5898	20157	8216	3049	3096
lpxB	b0182	6296	13920	11431	30144	8591	23377	4779	10959	16825	5126	19704	5902	36547	8331	6353	3180
rnhB	b0183	4070	9048	10583	24362	8551	15075	8506	10350	14104	5820	15046	5080	29992	10712	7518	4192
dnaE	b0184	12372	18635	17886	26642	12101	21681	6387	11374	19857	6784	26747	9169	34576	10810	7487	4861
accA	b0185	7739	7307	20544	21024	15951	12347	8626	6448	12621	7716	14430	9571	24245	15142	5045	5258
ldcC	b0186	1072	1659	2713	2088	4574	1936	2945	841	664	2515	1034	2297	2602	1683	739	1758
b0187	b0187	1601	6554	3039	9916	2054	7344	5438	6347	7055	6910	6648	3387	17075	4600	2812	2304
mesJ	b0188	3513	16567	7323	32770	4058	17168	2977	9223	14304	4171	18493	3128	27943	4350	8680	2380
yaeO	b0189	4356	7413	3167	6392	2412	4768	3621	2013	3148	3173	4091	2628	7587	2920	1552	1983
yaeQ	b0190	3978	11116	4051	12719	4918	16272	5434	8083	9620	4923	7905	3275	19849	4333	3797	2512
yaeJ	b0191	6442	13234	7395	13300	3774	6041	2801	4537	8420	10093	7772	4235	22200	7441	2482	2408
cutF	b0192	3360	17409	7424	35353	6051	26458	4985	11253	20645	5306	26383	4451	43492	7931	11376	3245
yaeF	b0193	5368	17795	5555	24723	9350	25654	3919	8942	16174	5398	19175	3950	29903	5036	4982	1878
proS	b0194	24999	16897	23155	21638	16122	9945	7884	6779	9628	6359	17071	11972	27133	18973	6179	8466
yaeB	b0195	5601	10758	7839	17643	3744	6616	2257	3459	6951	4047	7291	3275	17526	5589	2323	1644
rcsF	b0196	8996	6909	6455	6451	8633	5851	3436	2077	3280	4236	4804	3918	10093	7774	2923	4503
yaeC	b0197	7489	15125	7183	16971	10314	18761	4405	8176	13081	6326	15496	5954	20974	7031	4724	3677
yaeE	b0198	6386	13867	3500	9912	3984	9020	6317	8142	5143	3610	5655	2931	12320	3277	2713	1900
abc	b0199	3725	10091	4330	14027	4296	11587	2900	6701	9549	4987	9298	4419	18755	4492	3743	2416
yaeD	b0200	13113	9721	29434	23824	26932	13820	11213	9535	14695	14146	19116	24846	29667	17118	8429	7727
yafB	b0207	7750	12528	4565	8229	4711	8916	2024	3037	5895	3043	8937	3144	16425	2936	4308	2320
yafC	b0208	2253	7360	1596	3963	1531	3393	2514	1479	3114	4388	4587	3097	11292	3435	1998	2526
yafD	b0209	3318	18536	4081	25804	6407	23527	6304	10634	17836	4738	19263	2746	42655	4675	6329	1838
yafE	b0210	2636	11587	3680	12859	1905	7011	1736	4032	8835	3851	6758	1910	18400	2348	3576	1805
dniR	b0211	7605	10722	9790	16436	10536	15992	5517	8721	10856	8074	9730	7938	22506	9634	3573	3749
b0212	b0212	3891	12760	4141	10092	2843	8561	2258	3715	6374	3202	7866	2727	17354	3684	3929	2639
b0213	b0213	2795	13221	4186	17630	6751	22647	3119	8060	14162	5500	16756	3360	25440	4087	4567	1841
rnhA	b0214	2647	12558	9724	31004	6302	22282	8396	8134	14603	4577	13711	2970	39922	6545	8451	3019
dnaQ	b0215	4737	10251	5299	15801	5243	13855	2469	6168	9815	4401	9803	3713	22714	5545	4109	2478
b0217	b0217	1542	11492	4226	27318	3659	14608	4469	7364	14765	4031	22519	3198	24880	3381	5257	1749
b0218	b0218	1703	9710	2678	9532	1970	11053	1903	2882	5962	3044	8621	2352	10247	1798	2674	1708
b0219	b0219	2614	13491	3125	14286	2067	9036	3022	7340	6028	2893	7427	1918	19018	2552	3549	1870
b0220	b0220	9616	12923	6939	11418	12107	15274	6232	4796	10288	10196	13364	6171	18722	8060	4059	3301
b0221	b0221	1559	9569	4435	22065	3225	10960	4212	8646	14562	4583	16936	3342	21585	3069	6301	1750
gmhA	b0222	5807	9399	5735	12573	5037	7440	2814	2658	3739	3624	4734	3340	11844	4957	3092	3761
yafJ	b0223	5824	13227	3330	10174	4318	10263	2321	4264	6401	3708	7975	3598	20797	5649	3189	2708
yafK	b0224	5800	17145	2953	11225	3143	10011	2572	4536	7541	4012	7555	2700	14576	3463	3084	2851
yafQ	b0225	2920	7632	2468	6439	2562	6984	3980	4190	4733	3505	4892	2832	12640	3665	2841	2241
dinJ	b0226	12191	3733	6713	12223	9451	2638	8696	4491	5460	12296	5440	5838	3986	7191	1657	3968
yafL	b0227	12915	2766	2464	752	1515	557	5529	611	301	2831	273	2324	2709	3358	288	1495
yafM	b0228	2462	11607	3955	14186	4329	14284	5866	9326	12898	5599	9374	2671	19804	3283	5570	2419
fhiA	b0229	1811	16887	4088	35546	2689	21171	2951	11903	15713	3646	22013	2467	28410	2482	8621	1668
mbhA	b0230	1489	11870	5129	31047	3518	19258	6956	11766	16427	3822	20129	2439	39407	4899	10878	2064
dinP	b0231	3091	20452	2376	17097	1612	9498	1574	5152	6752	2669	10463	2136	19381	2442	5018	1957
yafN	b0232	2050	7660	2933	10226	2591	8371	5651	6994	8633	6522	6494	2871	18423	4364	3003	2076
yafO	b0233	2173	407	3118	377	6153	622	3840	251	152	2811	148	2397	408	1681	147	1551
yafP	b0234	2416	9240	3466	12488	2446	11700	4662	7027	8727	4344	7443	2637	17948	3012	3651	2390
b0235	b0235	2445	7577	3723	6528	2412	5124	1674	2539	5401	5796	4387	2279	13892	3563	1339	1445
prfH	b0236	2186	5227	8577	16995	4129	5412	11294	6942	11146	4899	15432	5494	19545	5602	8391	2878
pepD	b0237	43586	17323	18200	9950	14475	7648	6565	3290	6685	9287	10002	12987	16176	21749	5327	13310
gpt	b0238	11219	10129	9372	9428	10375	10763	8087	7019	9010	8201	10241	7243	17520	10554	3909	3944
yafA	b0239	8613	19651	6966	21899	10392	19111	5042	10994	18676	6247	20713	6202	34034	7958	6516	2898
crl	b0240	8407	6695	9644	11243	13341	8426	8335	4921	7638	8706	10810	8476	12643	8659	2572	4002
phoE	b0241	7203	20652	3911	13227	3779	12953	1425	4374	10213	3680	11329	3047	27865	3326	5144	2199
proB	b0242	3581	6002	6815	11195	4391	6257	8030	7379	5299	3962	7428	3929	14514	6757	6181	4365
proA	b0243	6878	13102	11770	24759	10073	12484	4111	6671	10576	5068	15293	5304	21927	8032	6046	4120
b0245	b0245	4910	9639	2844	11666	1541	4725	1965	3136	5426	3398	4981	1964	15890	2988	1987	1234
yafW	b0246	6530	6657	5546	8734	5407	4491	6579	3187	5481	4845	3133	3196	3713	1856	2969	1780
b0247	b0247	10986	6603	6536	7041	13229	2358	7071	3883	6520	14828	5902	5408	7627	6497	2539	3771
yafX	b0248	2116	13498	2540	10483	2286	8035	2716	3027	5690	2598	7182	1832	14269	1846	3593	1633
b0249	b0249	4846	11310	5072	12377	9178	12408	4377	4466	10528	12882	9762	4200	19466	5492	3258	1862
ykfB	b0250	3096	15586	3705	17103	2026	9280	1861	4584	10822	4017	12441	2679	18160	2438	4178	1933
yafY	b0251	1567	16224	3074	22490	6464	31160	2216	8204	14574	3690	15107	2340	23581	2390	5102	1475
yafZ	b0252	4697	17864	5197	21661	3261	17121	2528	8340	13824	4323	15049	3587	32210	5209	6225	2349
ykfA	b0253	2693	17946	2317	15032	1574	9561	1949	5412	7758	2783	6813	1863	14294	1964	3717	1597
perR	b0254	2252	18537	4207	26020	3255	25866	2306	11673	16387	3782	17892	2589	31756	2529	6078	1774
b0255	b0255	2266	11334	4105	16684	3792	13815	7649	11412	13633	6808	11272	3233	25479	4643	5212	2594
tra8_1	b0256	2930	17888	3265	20023	4572	24182	2675	12353	18180	5151	18256	3270	34329	4448	6050	2221
b0257	b0257	2308	10856	4881	13676	2716	9109	2769	3942	6458	3210	9849	2315	11234	1921	4897	2010
ykfC	b0258	4901	23399	4598	24270	2518	10886	2117	5279	8831	3043	12744	2610	24375	2841	7142	2440
yi52_1	b0259	7152	16194	14641	33860	6913	19097	7229	13815	19772	5469	27251	6876	30184	7759	13304	5856
ykfD	b0260	1434	12140	3486	27875	3975	20699	2230	11758	17681	4025	15686	2555	29226	2747	5953	1473
yagD	b0261	2579	15455	2041	15910	3001	19210	2633	11535	10451	3544	9611	2202	18826	2449	5655	1802
yagC	b0262	1537	14372	2352	14378	1553	10227	1443	4777	7151	2582	7425	1843	20295	2031	4316	1554
b0263	b0263	1599	8868	5063	20036	5637	13604	4592	8202	12134	6410	9438	3095	20877	2923	5920	2517
insB_2	b0264	3180	20765	7501	37049	4858	22736	2940	10782	22427	3733	29590	3358	8811	1510	22049	3222
insA_2	b0265	2229	15538	7281	35992	4916	22778	6441	12696	22430	4071	33809	3861	41909	4701	17455	2862
yagB	b0266	2961	11671	3319	10708	3083	10256	6192	6031	7833	6520	7749	3139	20976	4784	3835	2908
yagA	b0267	2649	19563	2091	16423	1504	11391	1652	7485	5935	3154	8980	2105	17127	2174	4460	1768
yagE	b0268	1422	5465	5234	17374	6221	11940	5806	9120	10370	6213	9997	3731	22636	4358	4882	2330
yagG	b0270	1925	14129	3407	13877	2112	11177	2072	5523	6873	3002	9844	2132	17012	2238	4357	2002
yagI	b0272	2512	10264	2247	9682	2430	8486	1806	3170	5064	3025	6117	2381	15728	2875	2873	2024
argF	b0273	4312	24102	5905	37756	4865	22544	3156	10414	18616	5079	21504	3575	28969	4056	9057	2178
insB_3	b0274	3902	24203	8738	39784	5623	30383	4891	15116	26034	4511	38826	3985	38859	3098	16591	2668
insA_3	b0275	2589	17897	7325	39785	6646	33155	6943	13636	22438	3662	20828	2712	46006	4008	20177	3213
yagJ	b0276	1955	14462	2886	16397	2377	14826	3220	10426	13193	4922	11933	2554	28367	3673	4705	1849
yagK	b0277	2795	16190	2071	9972	1961	9214	1815	4352	6473	2617	7135	1858	14282	1883	2536	1656
yagL	b0278	1271	10946	3471	16069	1709	13541	2717	6955	12811	4328	10981	2713	31661	2985	3344	1605
b0279	b0279	1438	4575	2315	7006	2238	5473	3993	4051	2992	3012	3933	2275	8227	1937	1918	1533
b0280	b0280	9580	14951	8141	16421	4941	7404	3055	4549	12257	10327	12786	6234	30532	9435	2576	3220
b0281	b0281	4499	16726	6449	24511	5608	18518	3469	8534	16393	5175	21719	3425	27863	4519	10233	3553
yagP	b0282	5197	10199	3543	9348	9000	14135	5156	5577	11753	9575	13298	5692	19466	6186	2926	1958
yagQ	b0283	1975	13663	2362	13059	2148	9052	1931	4808	5366	2764	6976	1686	19436	1968	5158	1856
yagR	b0284	1922	15257	3346	26251	2299	18854	2389	9558	15177	3442	18042	2819	28945	2273	6306	1622
yagS	b0285	1314	9903	1973	7940	1913	6047	1416	2715	4291	2685	4707	1696	10119	1640	2297	1529
yagT	b0286	1363	11750	1860	10493	1525	7697	1529	3274	6089	2612	6939	1786	16266	1855	4116	1939
yagU	b0287	2730	9860	3818	15527	4452	15744	3347	6559	12286	5771	12659	2562	19462	3396	3533	1768
b0288	b0288	1663	8238	2395	7141	1768	6219	1749	2689	4339	2660	5050	1866	12106	1981	2139	1506
yagV	b0289	2108	14217	3327	17556	1978	8449	1806	5039	11326	4691	13256	2477	20861	2261	4760	1605
yagW	b0290	1642	17796	2068	18234	2246	12375	1310	4773	8469	2867	11991	2004	26453	1978	6260	1831
yagX	b0291	1647	20990	3290	33271	4071	32124	2795	12567	19902	3938	23742	2109	35932	2915	8120	1415
yagY	b0292	2342	16882	1947	13716	1437	10109	1647	4735	6917	2838	6866	1720	16431	1901	3209	1610
yagZ	b0293	1394	9422	2104	10370	1612	9833	4032	7601	8348	4971	7187	2179	18255	2372	3704	1839
b0294	b0294	1697	10620	2714	12858	1837	18486	2004	6473	10446	3250	9952	1892	17875	1786	2196	1730
b0295	b0295	1426	5346	1842	3479	5510	4311	1727	1196	2062	2371	2665	1607	5386	1629	1349	1687
b0296	b0296	3640	9088	4977	11884	4573	5748	9831	3774	7580	5299	10994	4038	20619	5398	4468	1904
eaeH	b0297	1762	17192	5005	39673	2855	24803	3250	13103	21601	4786	23780	3281	62574	6202	9786	2194
b0298	b0298	2524	20038	2804	23178	2556	17957	5003	15901	18381	4926	15329	2642	35480	3973	7310	2375
b0299	b0299	2442	19385	7340	49986	3591	28657	3982	19429	33881	4091	43835	3932	44457	3215	21835	2707
ykgA	b0300	1843	11903	2188	14841	2169	11218	1839	5613	7541	2811	10693	2386	23060	2327	4885	1876
ykgB	b0301	2129	17141	1829	10750	1442	10031	2907	3249	7818	2563	9738	1894	17125	1939	2949	1696
b0302	b0302	2168	5920	3448	7235	2306	6175	5263	4318	6094	7357	4284	3266	11719	3297	2558	3047
b0303	b0303	2826	7016	1978	6054	1505	5227	2292	2323	3555	2561	3408	1790	6665	1646	1555	1463
ykgC	b0304	2469	20514	2905	24679	2013	16528	1930	8381	17165	3721	13367	2054	30844	2205	6516	1566
ykgD	b0305	1323	10393	2142	13732	1954	15880	1974	6519	9664	3176	8250	2021	16042	2042	3831	1474
ykgE	b0306	2548	16688	3062	16416	2955	21897	3518	12383	13915	4205	13610	2737	34052	4354	4922	1998
ykgF	b0307	2698	20462	5691	30921	1815	12223	1788	6226	17332	3450	16613	2294	39277	3530	5460	1500
ykgG	b0308	3523	18145	4016	15234	2693	10625	2757	6352	9425	3339	14715	2440	15947	2541	6992	2232
b0309	b0309	3972	8202	3024	9196	9031	11802	6935	4692	10643	6020	12192	4383	26899	8049	3145	2026
ykgH	b0310	1891	12421	2789	11169	2087	8775	1803	4159	7463	2722	8337	1773	20890	1986	4218	1705
betA	b0311	2800	18444	6004	28907	6136	24152	4707	17749	18619	4924	20872	3256	61554	7622	9413	3098
betB	b0312	3943	14640	4805	17647	4502	14938	2912	9461	10997	3903	12493	3076	25434	4991	5834	2729
betI	b0313	6061	11539	5888	13064	10005	13913	5165	7410	9358	5630	10255	4450	24300	10097	3473	3519
betT	b0314	2765	13663	2286	8449	2247	4409	3900	2772	3890	2584	5785	1811	10305	1856	2720	1825
yahA	b0315	3432	20221	3210	20231	2807	26360	2366	8913	16132	4631	19736	3239	26039	3252	4893	1685
b0316	b0316	1909	2729	4699	3291	8191	4604	4103	1291	1585	2800	3981	2332	4275	1611	1381	1750
b0317	b0317	1805	13501	2570	15413	1834	9064	1482	4104	7555	2828	8775	1945	14584	1666	3433	1595
b0318	b0318	1133	12207	3674	22445	2280	14996	2081	5607	13210	3117	18250	2158	17066	1756	6579	1583
b0319	b0319	3014	822	2724	615	3792	1032	6048	1736	356	2822	3234	6776	8882	3642	216	1242
b0320	b0320	2795	15395	3904	17550	2177	7482	1857	4537	13555	5377	12982	3522	26092	3862	4272	1388
b0321	b0321	1553	15001	2715	16830	3411	21372	3084	10601	16550	5178	17911	2477	31816	3253	6670	1499
b0323	b0323	3563	15657	4185	17744	6039	19552	3456	7568	12654	5951	14132	2629	23213	2801	4691	1581
b0326	b0326	1052	10386	2159	12067	1864	17529	3175	10132	11697	3528	9795	1865	22599	1903	4627	1636
b0327	b0327	2469	8986	1830	5073	2247	1403	1695	1803	3318	2684	4191	1834	7485	1611	1693	1621
b0328	b0328	1524	11508	2382	17348	2162	15499	1947	8771	12310	4523	12041	3038	20451	2566	4542	1639
b0329	b0329	3321	8722	2841	8538	3248	8491	6285	6184	7930	6892	6392	3012	20779	5614	3984	3199
b0330	b0330	1824	18858	2809	17031	2181	14269	2322	6005	7969	2798	11285	1616	17252	1624	7669	1791
b0331	b0331	1916	14195	2597	20358	3552	20615	2736	10388	9233	3251	11390	3145	24762	3390	4338	1663
b0332	b0332	2305	7607	1880	5505	1707	4165	4678	273	2004	2519	3126	1987	6092	1860	1508	1701
b0333	b0333	1462	12616	1776	11775	1579	9240	1623	4346	5556	2588	7009	1848	17284	1956	3499	1578
b0334	b0334	2177	19871	2204	20818	1719	16667	2942	13210	14046	3641	13002	2224	28891	2553	5181	1440
b0335	b0335	2887	22066	2111	17276	1372	10528	1955	6780	7832	2905	9598	1873	20990	2260	4166	1597
codB	b0336	3786	18955	3747	21794	2531	19826	2226	11791	14718	3673	14078	2779	25385	2917	6287	1757
codA	b0337	4329	13157	4068	11835	3004	7231	3076	3991	5421	2943	7633	2805	16866	3274	5114	2421
cynR	b0338	1628	2369	2749	2954	2661	3091	3978	946	1635	3230	1533	2253	3548	1829	1374	1705
cynT	b0339	1266	6873	2942	11428	3972	9258	4447	6861	8851	7091	7677	3000	16144	3391	1314	1512
cynS	b0340	1871	10706	2628	8205	2790	7159	3710	4304	4847	2775	7766	2175	10127	1779	2199	1556
cynX	b0341	1702	17347	2895	19610	2251	17669	2405	15935	13815	3918	15799	2432	43772	4685	6596	1870
lacA	b0342	1348	6048	7634	14441	1615	5125	5828	7157	8284	4653	5534	2320	10499	1995	3610	1344
lacY	b0343	2246	18247	2246	17278	2050	13397	2926	9752	12153	3452	11239	2473	24438	2215	6841	1892
lacZ	b0344	1313	15093	2240	21000	1892	15511	1863	10302	13703	3277	13895	2257	19043	1977	6643	1636
lacI	b0345	2422	11722	4816	27297	5781	21565	3179	9760	13916	4021	16402	3431	17789	2749	5889	1927
b0346	b0346	1686	12350	4559	23875	2581	16058	3678	8031	15464	4114	20067	2777	22820	2752	7621	2010
b0347	b0347	1260	15612	2012	19262	1826	18204	2732	13731	11857	3147	12200	1998	27641	2310	6885	1700
mhpB	b0348	1633	16738	2626	20787	1912	13496	1754	5335	10447	3008	11946	1874	25806	2268	3222	1272
b0349	b0349	1211	13705	3616	27826	1807	15604	3363	11501	17861	3846	17898	2154	29473	2800	6947	1552
b0350	b0350	1945	13841	1785	16997	1213	7645	1866	6276	8045	2783	8531	1872	19244	1933	4139	1602
mhpE	b0351	1219	13738	1954	15920	2242	11738	1817	5207	7739	2565	11561	1834	20395	1671	4900	1791
b0352	b0352	2002	14276	3181	19362	4053	19935	3260	7667	11242	3113	12343	2443	13820	1750	5032	1590
b0353	b0353	2612	21894	5827	42617	3094	17813	3814	14654	23926	4369	34496	2987	23829	2290	12109	1994
b0354	b0354	4568	8545	6030	15462	6913	14134	3483	6751	7958	5811	6458	3983	19089	5940	3777	3139
b0355	b0355	2457	9014	6343	18193	7790	13490	7798	6777	10566	4916	15670	3691	19291	3864	6811	2481
adhC	b0356	5628	13251	5140	12386	4159	9642	2312	4398	6888	3416	8258	3289	18516	5000	3872	2775
b0357	b0357	6275	10143	4718	9457	4796	8997	4707	5269	5724	3936	6677	4684	13087	4504	3455	3093
b0358	b0358	2741	18279	4344	24812	1807	7924	1779	5774	11465	3183	12992	2094	30744	2878	3683	1314
b0359	b0359	3869	14969	3337	16412	5057	16389	5134	6814	17287	4487	17873	2833	30997	3995	5250	1858
yi21_1	b0360	3922	31536	3856	24104	3048	22205	2163	11972	17667	3486	21794	2405	35211	3012	12372	2487
yi22_1	b0361	3976	27298	3066	23448	2671	16978	1981	8712	14449	3185	18513	2460	27188	2901	11814	2623
b0362	b0362	4403	23299	4803	25828	5797	32473	2865	10752	24556	5433	27762	3781	39261	4825	6942	1823
b0363	b0363	2001	8859	2730	10623	1623	5789	2234	4141	5965	3106	5717	2204	13548	1956	4057	1801
b0364	b0364	1679	12596	2497	13765	1761	8994	1667	3655	7263	2871	8386	1966	12112	1538	3794	1569
b0365	b0365	2426	16152	3187	9529	2368	9779	2531	3776	5618	2457	8368	2102	16672	1613	4560	1745
b0366	b0366	1810	14526	3795	21331	2207	8209	2280	5603	6719	2897	10219	1950	17570	2477	4113	1654
b0367	b0367	1590	10442	4853	22748	2729	14473	4382	8978	13103	3864	15223	2702	19470	3223	6056	1596
b0368	b0368	2701	14764	3647	18315	3454	17123	3633	8642	13074	5466	15142	2800	20502	2504	5179	1617
hemB	b0369	8115	12123	18998	31664	11981	16880	9377	12039	18083	8215	22510	8146	32037	13431	9122	5190
b0370	b0370	5427	5225	3633	7242	2092	4146	2237	1516	5413	5780	5494	2603	8645	2274	1089	1294
b0371	b0371	2211	17961	4102	27177	3717	28922	2673	9860	21095	4633	21842	2988	33501	3759	6431	1673
tra5_1	b0372	3513	22128	4299	34882	2785	26150	2147	13967	16164	3185	19808	2783	32855	2829	9127	1828
b0373	b0373	3809	29370	2131	22958	1856	16984	1991	9212	16860	3071	15266	2132	31961	2291	6802	1742
b0374	b0374	1656	14558	2695	17371	2715	18611	6522	10244	15323	3606	14273	1977	30381	2567	5636	1815
b0375	b0375	1631	476	5861	5704	10652	2026	7375	2201	9527	11603	8177	4440	5068	3442	8489	5207
yaiH	b0376	6662	20482	3823	15784	3371	8913	2698	5480	7929	3162	10548	2827	18272	3818	5383	2781
sbmA	b0377	2575	12130	4306	21194	3134	19979	2579	9510	10891	3443	9993	2036	24811	2958	5801	1757
b0378	b0378	2382	14219	2740	16615	2665	12701	3843	11724	11779	4072	9834	2593	23393	3607	5396	1938
b0379	b0379	983	581	2502	567	2753	700	2905	343	261	2653	265	2095	631	1656	206	1535
b0380	b0380	2920	8793	2562	7467	3414	10390	4845	5647	6478	3515	6310	2666	14731	2898	2480	2190
ddlA	b0381	11637	16625	8531	15927	10933	18496	9551	10701	13069	6903	11595	6493	25146	11150	5077	4699
yaiB	b0382	6040	12335	2821	7827	2690	7109	2424	3308	6108	5853	5526	2677	11975	3784	2569	2542
phoA	b0383	2238	11107	7252	33396	3114	16910	4777	12222	16623	4327	24543	3747	31378	5039	10201	2636
psiF	b0384	2302	10249	2115	6318	2223	7489	2626	2799	4272	2634	6586	1860	12888	1829	2726	1674
yaiC	b0385	4194	1167	9654	2717	16809	2435	16108	1852	6486	30407	1777	7747	4105	7071	1959	7250
proC	b0386	2549	10045	12199	33071	5325	16467	7714	9133	16905	5472	14296	3980	40775	8791	10822	3987
yaiI	b0387	3700	15638	6828	23834	2311	8361	2106	5299	9122	5470	8584	2505	25995	4664	2918	1609
aroL	b0388	5119	12018	7160	18498	7313	14640	6549	6453	10405	6249	15137	4161	19678	6419	5744	3127
yaiA	b0389	8991	9628	5647	8056	15972	7413	8600	5080	9044	8986	10470	5804	22752	12105	4093	2655
aroM	b0390	2609	11900	5974	24945	4789	16336	5460	10219	15311	4619	20219	3222	30284	5396	8013	2292
yaiE	b0391	2885	7382	2954	5273	2783	4001	2163	2115	2404	2757	3782	2162	8192	2999	1882	2015
b0392	b0392	3258	7814	3903	9735	9748	14258	3090	4630	8473	10673	8925	4018	15209	4002	2366	1546
yaiD	b0393	1039	274	5129	17238	4497	11741	2331	4926	10186	3951	11716	3596	16083	4377	4986	2944
yajF	b0394	7554	23551	6623	26012	8334	23630	3965	11691	19488	7193	22696	5312	33381	6994	7817	3048
b0395	b0395	3434	9096	4946	12742	2818	7322	2307	2042	3381	3080	6285	2889	10590	2772	1709	1534
araJ	b0396	2251	16607	2375	14779	1905	11187	1910	5021	7179	2798	10334	2122	19018	2162	4576	1799
sbcC	b0397	4363	16139	5180	23275	5068	21086	5322	17713	18321	5652	17204	4616	33214	6300	8484	3269
sbcD	b0398	5797	20479	3164	12927	2714	10070	1950	5222	7132	3515	7872	2641	21128	4140	3505	2292
phoB	b0399	3816	15048	2521	12036	3433	9880	2085	3738	7667	3629	7974	2639	23843	4224	5114	2883
phoR	b0400	2320	16000	4926	22919	3694	23568	2326	10032	13403	3861	16188	2844	26048	2890	5721	2005
brnQ	b0401	4558	16792	6414	25191	6622	19172	5349	17378	14601	5611	16705	4299	57878	11239	7764	3340
b0402	b0402	2246	13548	4530	24892	3961	19074	3621	9836	17370	4455	17758	2975	34038	4301	6952	2050
yajB	b0404	2282	11150	2486	10150	2250	6548	1863	2465	4234	2836	6873	2163	11991	2278	3788	2064
queA	b0405	5345	10740	4847	10279	5003	7683	3013	3408	4727	3411	5948	3212	13999	4359	3861	3300
tgt	b0406	6818	10722	7713	14181	10730	13625	5418	7423	10133	6525	8313	6204	16134	6915	3383	3294
yajC	b0407	5968	4195	5538	4427	5715	3370	3462	1717	2356	4629	2716	5424	6532	5458	1233	2998
secD	b0408	20072	16195	17564	19976	19695	17528	8192	9067	11669	7609	17231	11874	20530	14645	4258	6138
secF	b0409	5954	12385	12022	25504	12924	21457	5678	10869	13894	5677	16535	4926	45818	12178	8008	3960
yajD	b0410	4181	9303	5591	12108	9839	12949	6389	6620	10361	7352	7458	4036	14974	5211	4204	2290
tsx	b0411	25595	8357	26737	12036	35203	12742	11281	5503	10782	13141	14057	24082	16005	30455	3211	9724
yajI	b0412	6578	10909	4538	10202	4386	9245	2344	4109	6726	4289	7833	4071	19572	6924	2750	2387
ybaD	b0413	5387	8743	6925	13000	6667	10348	4311	6190	10591	7745	7485	5318	20784	8391	3402	3178
ribD	b0414	12037	12238	25534	29519	15360	15346	7004	8492	12111	6302	15921	9053	23518	14026	6762	6326
ribH	b0415	12250	8711	25827	22679	16957	11228	12657	5945	10531	9401	14585	13215	24292	23722	6234	9099
nusB	b0416	10545	7610	10202	9565	10338	8780	5966	4968	5833	6451	5539	6487	16536	12064	3049	4251
b0417	b0417	11883	15609	7821	13445	8221	12577	4265	4358	6138	3673	13214	4852	14980	5037	4664	3520
b0418	b0418	1821	3550	2662	4576	2866	3889	3327	1760	1947	2811	2446	2648	5935	2126	1593	1871
b0419	b0419	5089	13063	9345	27684	7499	13910	5128	9482	12409	6056	16443	6830	19046	5344	7896	3612
b0420	b0420	14431	17428	7101	12442	5031	7251	3235	4674	5965	4054	8785	4586	13557	6763	5026	4801
ispA	b0421	6075	9626	9966	18216	8633	13153	5792	7781	8823	5380	9937	5930	17615	8698	3573	3789
xseB	b0422	6098	7185	4057	5848	3694	4497	3153	2899	3604	4628	3149	3302	6583	4548	1365	2480
b0423	b0423	3180	9185	5041	16995	4766	12532	3317	8298	10858	5208	9325	3650	21829	5287	3335	2175
thiJ	b0424	2620	7614	2830	6964	3031	5604	2520	2871	3123	2956	3984	2842	13302	3621	1858	2077
apbA	b0425	3485	9035	3300	9303	5125	13339	2675	5019	7180	3688	7104	3069	16020	4315	2903	1883
b0426	b0426	10429	1040	4425	586	4357	308	7416	740	1678	8067	554	4158	2084	2715	750	2475
b0427	b0427	4481	20465	4538	21127	7558	28827	3408	15532	16445	3976	19242	3154	56554	10115	7122	2105
cyoE	b0428	8202	7069	11878	13955	15493	10923	5105	6018	9092	7860	9467	8324	9939	7989	3498	4355
cyoD	b0429	14379	6502	15993	7390	13201	4382	5422	2270	4351	8050	4899	7221	8185	11174	3284	6750
cyoC	b0430	15005	9317	31578	21078	17615	7326	10336	5848	11450	12271	13403	15523	12733	15315	6296	9940
cyoB	b0431	43719	18490	25199	13655	31872	11021	7591	3876	7346	9119	11156	12449	15609	21214	6931	14949
cyoA	b0432	21607	11707	34611	20858	36224	13006	15574	6978	11178	15731	16284	19799	20125	27494	4812	13385
ampG	b0433	5713	13724	8813	26596	9581	20568	3883	10956	16020	4915	13595	4516	674	1362	6888	3160
yajG	b0434	20272	11734	18377	12949	16176	10167	15365	9156	10375	15244	8662	12381	20299	22897	3146	7177
bolA	b0435	8605	10439	7129	9915	8932	10180	4358	5476	8047	7164	6723	5205	19493	9044	3646	3641
tig	b0436	50535	10577	52613	15274	59570	12651	27507	8674	11892	25243	14376	41472	29170	64503	5398	25498
clpP	b0437	17958	9667	9621	7671	10272	6287	5875	3987	5150	5832	6152	7793	12424	17179	2289	6012
clpX	b0438	12971	12852	14846	16786	17673	15549	7164	8407	10891	7827	11921	10618	22376	17128	3698	5517
lon	b0439	26133	15524	14513	12881	18630	13574	5496	4607	9213	8598	11850	13061	19936	19427	3978	8015
hupB	b0440	22674	10906	24715	20216	29753	12404	11100	8058	8680	21117	9722	16126	34582	48702	3256	9110
b0441	b0441	7188	1323	8239	2184	2126	654	4958	1030	506	3204	616	2670	3971	3230	433	1910
b0442	b0442	2484	9433	7189	23478	4734	12126	11085	7749	12825	6081	21119	4796	25515	6888	7069	2591
b0443	b0443	2832	12398	4015	14031	3152	10956	2458	4805	9989	4083	15581	2824	23663	4708	5589	2221
b0444	b0444	6793	13468	11970	24334	5711	13328	7766	7373	15092	5549	19754	5414	25007	7095	8279	3892
ybaE	b0445	1716	5448	2611	5787	2226	3465	3541	1769	2394	2560	4779	2149	7590	1777	2212	1709
cof	b0446	1675	8443	4655	19740	3465	15083	3145	6975	12529	3940	16916	3046	18117	2572	6124	1752
b0447	b0447	1862	11751	4795	20258	4104	20482	3734	4986	13275	3292	20290	2751	18572	2557	5489	1722
mdlA	b0448	2084	18210	4624	31943	4498	24213	3702	16189	18676	3971	21488	2551	63450	5946	12113	2534
mdlB	b0449	2938	20141	2610	7352	2483	16372	2285	10809	10386	3064	16456	2383	33019	2991	6019	1586
glnK	b0450	2050	8167	3346	7384	3518	7203	11761	3819	4481	2808	5312	1884	11091	2038	1921	1641
amtB	b0451	5249	10671	3524	424	2848	296	3804	654	191	2473	229	2074	348	1340	159	1305
tesB	b0452	3907	15248	3587	12306	3686	11376	2771	5335	8111	3443	11741	2503	20400	3790	4582	2223
b0453	b0453	3398	9433	7575	5977	2329	4969	1867	2304	3327	2765	4308	2127	9786	2889	2403	1981
b0454	b0454	2377	3014	3605	3394	3900	3333	7610	2071	1679	3157	2470	2393	3591	1912	1038	1681
ybaA	b0456	6138	8697	4067	11174	5419	7601	8709	4633	9013	7551	8981	3446	11184	3078	4613	2677
b0457	b0457	3407	18859	2822	18108	2213	10284	1627	4648	9219	2929	9862	2278	32666	3224	3687	1727
b0458	b0458	2061	857	4113	2362	10670	1154	3914	3103	3945	13385	4412	6105	5972	2946	1465	3473
b0459	b0459	3894	5919	3162	6814	2803	4799	3248	3167	3731	3482	3903	2927	9082	3660	2346	2058
hha	b0460	3547	4314	10163	14133	8838	5845	5479	3728	11470	7408	3357	3449	13649	5737	1292	2192
ybaJ	b0461	4221	3847	4661	7267	10640	7079	7333	4772	3022	3695	2814	3367	6570	3645	2363	2949
acrB	b0462	3457	2875	11975	13204	3685	3542	9438	4666	2589	3464	3452	3026	7058	2480	1225	1786
acrA	b0463	12441	9677	10068	11098	11474	11294	10413	8759	9480	7734	7819	9208	18837	14250	3813	6891
acrR	b0464	3893	12692	9016	22590	10001	25850	6329	8361	21117	5470	21670	4936	52951	11664	9585	3998
b0465	b0465	3455	15345	3936	18147	2807	9162	2186	6003	8332	3169	13488	2591	22757	3256	6117	2248
ybaM	b0466	1788	3884	2400	3536	1996	3110	2913	1168	2055	2830	2290	2550	5714	2164	1430	1928
priC	b0467	2539	7014	4536	14812	4338	9559	4634	7334	6376	4258	5955	2921	15811	3387	2807	1650
ybaN	b0468	3026	8243	14801	17121	5862	11614	4631	7525	9666	5559	11350	4127	32827	9779	4683	3720
apt	b0469	9401	15424	6286	12972	9336	15100	8131	9751	10073	8656	9200	5518	25141	10256	3489	4544
dnaX	b0470	9124	14398	13533	24012	14106	19096	8143	15495	13798	6665	16832	7709	44586	18380	7623	6333
ybaB	b0471	9385	4899	10066	6788	10150	5669	6567	3901	5414	7827	4015	7278	9711	10551	1587	3672
recR	b0472	8260	9220	9900	12211	13085	11943	4383	5806	7743	5963	6927	6155	15865	9641	3022	3699
htpG	b0473	59218	14137	64833	20211	57063	12686	30193	8250	11456	25038	21386	51121	20268	59358	6772	29962
adk	b0474	18039	10816	9157	7820	8863	5180	4693	2748	4169	8780	5001	7789	9085	10624	3547	9936
hemH	b0475	7688	20684	6641	22851	7786	22016	5153	13905	15980	5032	18807	4972	52982	12115	7742	3341
ybaC	b0476	1517	9422	5866	26815	4566	13376	6115	9225	14306	4372	16664	3367	26545	3722	7537	1987
gsk	b0477	2697	7385	3831	13077	2692	6887	5301	10297	7552	4832	7273	3273	19771	4920	5306	2532
ybaL	b0478	5417	19266	9849	39189	6350	27250	4441	15718	22416	4880	25490	4347	63998	10420	9937	3172
fsr	b0479	2063	14791	5433	33972	4697	24584	5488	14353	22287	4400	28950	2961	37005	3627	10776	2225
ushA	b0480	4190	14155	3994	16897	3085	11167	3692	9936	11011	4240	10918	3331	21876	4159	5500	2856
b0481	b0481	2142	9297	1863	8177	2040	6601	1622	3453	4697	3209	5787	2172	14469	2961	2215	1830
b0482	b0482	3841	15205	2169	9188	2749	9567	3427	10068	10234	4151	8466	3145	28136	5672	8556	2713
b0483	b0483	2428	7130	3164	9639	5387	13739	2808	4342	8313	7757	6480	2918	11943	3303	3103	2104
b0484	b0484	3984	14061	5123	17842	3700	9245	4139	7769	8823	5601	9940	4017	15476	3342	3725	1941
b0485	b0485	3076	14195	1939	8954	1937	8013	1970	3653	4630	3352	5566	2086	12145	2265	3080	1772
b0486	b0486	2941	5792	4082	13082	3490	7489	4352	1608	3592	2928	6663	2487	7344	1905	4166	1989
b0487	b0487	2218	6096	6819	15290	4159	7425	9957	4675	7107	6558	5944	2685	10792	3097	4158	2187
b0488	b0488	2324	10796	3014	10078	3131	7029	2579	4309	5852	3039	8093	2333	13021	2231	2652	1655
b0489	b0489	2977	16145	3915	16466	3720	18991	3602	13062	11281	3950	14750	3020	38033	5590	6649	2670
b0490	b0490	2190	11177	7189	30045	5543	23537	4182	8734	16098	3999	25528	3811	25786	3544	8336	2447
b0491	b0491	5091	18301	5396	19228	4319	12330	2786	7083	11896	3675	14165	3019	24048	3675	7744	2510
b0492	b0492	18227	10326	14153	12754	9905	6905	6551	5324	5872	4873	7545	5613	13853	12165	4004	5772
b0493	b0493	5298	13333	6342	16888	5883	13560	5449	10751	9414	4086	8547	3691	22988	6980	5188	3438
tesA	b0494	4018	9312	6808	14569	4025	6334	3531	4418	6487	3964	9042	3754	14382	4388	5318	3163
ybbA	b0495	3901	12622	5205	23087	4797	13396	4810	10215	11582	5752	9511	2953	36554	8443	8241	2631
b0496	b0496	2245	19329	2816	22030	1854	12421	1800	5799	11616	3058	12364	2125	28177	2508	5389	1406
rhsD	b0497	1599	13359	5216	41665	2544	21187	3444	15459	25725	4342	31940	2800	38808	3054	11360	1857
ybbC	b0498	4568	5540	7568	10038	3547	8577	8466	3088	5670	8328	7846	3415	13364	4086	4403	2501
b0499	b0499	5190	6247	4529	479	1707	267	3420	355	12013	7720	290	1994	18818	5774	173	1365
ybbD	b0500	2861	1353	2733	869	3955	2028	3883	468	889	3152	814	2102	1836	2462	499	1508
b0502	b0502	2237	5272	3649	6117	2733	4409	3747	1788	3218	2879	5207	2425	7420	1952	2002	1708
ybbB	b0503	2930	16845	3262	20073	2408	15452	2234	8902	13509	3937	11723	2833	27273	3407	6028	2054
b0504	b0504	1769	9851	3784	13093	2510	8716	2432	4040	5246	2928	7901	2185	13688	1601	4510	1804
b0505	b0505	3940	14376	4600	20990	5555	14317	4818	6318	13342	5703	15196	3414	18594	2723	6534	2124
b0506	b0506	4654	8702	7501	14910	6129	10248	3426	4428	6592	3835	9150	3848	12902	4714	3432	2463
gcl	b0507	2016	14370	1810	15703	1648	13452	2376	9766	12932	3208	10660	1938	23296	1980	6233	1465
gip	b0508	1602	12508	3043	16595	2895	19137	3406	11652	12901	3528	14171	2271	44733	5439	5988	1954
b0509	b0509	1348	13764	3718	24803	3097	16032	4272	10383	14909	3621	18485	2353	30251	3010	5748	1432
b0510	b0510	1308	5822	1631	6123	1509	4140	1985	1885	2988	2468	3373	2008	9496	1907	1510	1334
b0511	b0511	1181	16898	5098	45482	2181	20817	2974	13890	25905	3353	32299	2263	36696	2495	12540	1679
b0512	b0512	2322	9540	2707	14512	1654	8519	2565	7080	8953	5038	7048	2873	19179	2556	4671	1725
b0513	b0513	2361	23144	3110	26431	1540	9719	1767	7102	11186	3004	16166	2475	39345	3427	5935	1727
b0514	b0514	1446	14316	2663	20063	3213	18536	2606	11955	14309	3580	13667	2406	25242	2426	5163	1391
b0515	b0515	1314	264	3346	320	2722	222	3984	276	114	2698	149	2726	293	1488	143	1654
b0516	b0516	2441	17576	3312	20030	1951	11178	1652	5842	12277	3135	11270	1905	25193	2284	3685	1188
b0517	b0517	1342	11158	2451	15140	2622	13304	5344	10855	10690	3735	9357	2211	35591	3894	8820	2299
b0518	b0518	3474	16642	3507	23431	3247	14276	5584	11551	16216	4318	16916	2571	42839	3642	6136	1601
b0519	b0519	1577	12366	2873	19705	3035	16938	2095	8611	13798	4007	9868	2368	23884	2381	3311	1340
b0520	b0520	1519	9603	2210	7904	1746	5322	1826	2451	3519	2375	5032	1624	9832	1560	2610	1505
ybcF	b0521	6505	796	6858	930	14823	1129	4708	360	4264	29437	339	3697	16568	8643	3008	5516
purK	b0522	7342	12979	6081	13196	2537	9789	2074	4505	6370	2746	9747	3874	20927	5228	4126	2116
purE	b0523	2959	6619	6743	11213	3421	9354	5931	6512	10532	8736	11045	5012	16876	5179	3722	1833
ybbF	b0524	5438	9912	3632	7284	3610	7528	2226	2784	3705	2949	4969	2832	9814	3894	2185	2232
ppiB	b0525	19016	7954	11833	6761	10595	5764	4516	2718	4629	7725	7401	7371	12283	16217	2784	7112
cysS	b0526	8251	12359	9255	17987	9933	16416	4966	9572	11038	6747	11299	7408	22439	10520	4806	4874
ybcI	b0527	2819	12051	3513	14346	3424	13375	3413	7393	11911	7175	8780	2997	19826	3457	4042	1722
ybcJ	b0528	3017	5009	3282	6333	2446	4464	2461	1521	1553	2910	2948	2800	7117	3125	1067	1640
folD	b0529	5128	7883	9763	16169	5283	12080	4127	6543	9338	5244	8143	6282	15299	8460	4585	3556
b0530	b0530	1566	10748	5611	24106	3701	20369	6074	8514	14749	3731	18012	2832	28792	3993	8456	2074
b0531	b0531	4246	581	3379	326	1586	182	3602	231	130	2676	172	2384	319	1674	129	1411
b0532	b0532	2110	25640	2530	25261	2376	21140	1944	8904	16432	3207	21095	2137	37195	2141	7584	1452
b0533	b0533	1783	16133	4586	33595	2908	25537	2782	8952	18615	4000	27313	2298	29988	2897	9344	1736
ybcG	b0534	1226	1395	11047	20357	9878	2955	9014	2910	4488	5970	19376	6932	8962	3657	4012	2972
fimZ	b0535	1315	8372	2768	14897	2917	16948	3940	5939	9469	3360	12047	2627	12692	1531	4101	1627
intD	b0537	2587	14270	3139	20844	2884	18827	2021	8402	14310	4260	13199	2812	26016	2721	4694	1901
b0538	b0538	1992	13959	2024	10421	1808	11997	3075	4363	8014	3064	8273	2040	20603	2397	3778	1547
b0539	b0539	1279	7880	9870	10122	3818	14394	4779	8425	10584	4705	16092	3718	42070	6679	5315	2497
b0540	b0540	1484	4346	2081	4907	2015	5491	3878	4560	3793	2956	3566	2139	5997	1625	1567	1276
tra5_2	b0541	3418	25828	4109	38514	3717	30850	2535	17892	28821	3854	28246	3356	42523	3237	12478	2121
b0542	b0542	2777	6451	3182	5715	2492	4890	4256	2626	3177	3033	5602	2974	8902	2663	1702	1685
b0543	b0543	1464	5053	6674	17930	3469	7329	10382	6123	12270	4867	16259	4621	24278	5678	6570	2470
b0544	b0544	1233	12368	2355	10179	2144	9311	2828	3301	6349	2531	9305	1800	14833	1446	4703	1687
b0545	b0545	1115	8662	4578	21643	4089	17099	7250	7160	13805	4314	14738	2959	21616	3049	6131	1951
b0546	b0546	2396	9692	2367	6067	2502	6605	1841	1702	3580	2544	10012	2258	8695	1547	3397	1770
b0547	b0547	1287	8070	2016	6565	1682	6846	2246	2446	2886	2353	4073	1566	14802	1984	1765	1492
b0548	b0548	1263	3576	3757	8675	5376	7542	17115	3499	4036	3534	11248	4617	14503	4752	3677	2293
b0549	b0549	16106	2393	10501	2384	3132	1003	9663	1020	603	3563	1110	2438	1788	2457	1205	2883
b0550	b0550	1476	7092	5869	23026	4548	10784	5565	5556	8758	4261	15571	3544	16878	3389	6249	2242
b0551	b0551	1952	8220	1982	9086	1647	6447	1866	2901	4521	2716	4863	2016	11586	2229	2772	1619
yi52_2	b0552	16526	54610	22235	65535	15329	52423	13320	58364	62984	9373	63486	12024	65535	16438	37471	11906
nmpC	b0553	35363	13012	26143	15463	27078	14262	11651	7014	11721	18751	11674	25544	20233	29087	3635	11855
b0554	b0554	6025	12224	3861	10537	9621	9891	7508	6809	9709	8007	9189	3331	18616	4574	3292	1995
b0555	b0555	2537	12766	2736	12645	2649	8351	1806	3412	6735	2592	8208	2130	17934	2422	3822	1889
b0556	b0556	4672	11792	4770	15499	8532	14401	3564	7266	10818	4409	9111	3562	19087	3870	3837	1768
b0557	b0557	3058	2788	3267	2595	5293	3663	3836	1212	1552	3807	1654	3224	3717	3218	894	2432
b0558	b0558	3182	9979	2773	11228	1853	8900	1828	2905	6230	3173	7834	2094	14748	2161	1672	1361
b0559	b0559	4338	3271	2030	372	1645	294	3705	367	163	2615	766	2807	698	1587	168	1233
nohB	b0560	1508	12400	7627	23610	4865	25560	3281	11402	16659	4904	13860	2810	44748	6585	6031	2411
b0561	b0561	2108	2767	2817	4404	1766	3552	3461	2155	1456	2936	2035	2667	6706	3484	886	1507
b0562	b0562	1761	1350	2025	566	1619	635	4160	5282	345	2504	5633	4598	1067	1584	205	1174
b0563	b0563	2639	6628	5034	5970	2527	4624	3581	2273	4690	5055	5557	2458	8903	2276	3154	2135
appY	b0564	2069	3427	2491	3035	2504	3450	3771	1238	2569	3574	1702	2501	5066	3135	952	1712
ompT	b0565	61802	12043	60133	16299	55569	12786	27147	7750	14582	63492	16086	61166	21131	65535	4144	34355
envY	b0566	2379	9448	2727	8523	4543	11722	2116	3309	4742	2747	6293	2209	17281	2889	3810	2046
ybcH	b0567	1528	11270	5743	31406	2828	15383	3872	8283	14523	3888	21784	2720	30069	3432	8211	1851
nfrA	b0568	2379	19353	4864	31413	3007	19176	2468	10959	13564	3149	19777	2261	8443	1542	9241	2095
nfrB	b0569	1378	16607	3883	37439	2171	22049	3445	15383	21682	3343	32001	2270	50607	2710	17476	2167
b0570	b0570	2475	14637	2997	16669	2427	17220	3368	15064	12626	3647	13232	2608	28386	3139	6534	2038
b0571	b0571	1998	21295	2374	16997	2314	24488	2040	10128	12545	3135	13758	2291	26171	2360	4600	1601
b0572	b0572	1923	15270	4123	22243	4086	22060	2570	12129	15616	4573	15740	2755	35552	3246	6021	1725
b0573	b0573	2050	6783	2652	3314	2227	3482	1921	1369	2014	2466	2573	1897	5245	1626	1805	1670
b0574	b0574	1351	2468	2721	836	2668	2749	2930	1446	1266	2776	1499	2382	2632	1574	1246	1853
ybdE	b0575	1826	15085	3736	17168	3059	22324	2755	8415	11056	3613	11194	2480	31112	2621	3982	1712
pheP	b0576	3585	18617	3051	17025	3364	17280	2473	10820	12677	3528	12214	2505	26909	3321	4850	1659
ybdG	b0577	3576	19810	3261	15222	3181	16919	1545	4948	11144	3069	13202	2366	23819	2956	5044	2149
nfnB	b0578	8081	11791	8333	14159	8007	11367	3726	5848	9814	6665	8174	5244	19538	10160	3534	3430
ybdF	b0579	2284	9001	4762	16440	3602	11116	4034	4928	5151	3255	14023	3973	18778	4376	4294	2258
b0580	b0580	1794	6442	2964	4828	2542	6725	4640	2683	2123	2568	5443	2213	5834	1688	1460	1577
b0581	b0581	1416	10924	4769	27188	3248	18298	3459	8408	17221	4850	19663	2822	26467	4251	6166	1615
yi81_2	b0582	2662	1127	12263	15943	4893	728	9607	2006	9951	7393	13796	6858	404	1259	5528	3793
entD	b0583	1843	13003	3964	19914	4007	19983	5205	14337	14371	3981	16330	2808	60153	5408	7322	2232
fepA	b0584	2028	20197	3504	25905	3108	24170	2725	20336	14324	3639	17038	2509	60955	4593	10535	2333
fes	b0585	1690	16025	2273	20927	1942	14891	2046	11685	15089	3892	11813	2182	31534	2716	6271	1757
entF	b0586	3541	15260	2627	19633	2052	14806	1823	8991	10228	3125	9967	2280	33135	2939	6381	1662
fepE	b0587	1209	13434	3115	17791	3291	21178	4273	14013	13634	3613	13123	1904	47806	3601	8774	2085
fepC	b0588	2188	17922	1953	18820	2000	16954	2388	10417	11725	3593	10595	2215	25771	2374	4827	1554
fepG	b0589	1944	15384	3331	17181	2617	11327	3295	12917	11507	3566	12514	2650	32900	4312	6950	2096
fepD	b0590	8983	7482	3026	5148	4454	5310	7018	5599	5485	6354	3265	3435	7806	2154	3738	2816
ybdA	b0591	4953	1952	4455	886	10358	3183	8188	6792	7358	17718	12426	6598	10376	3955	3347	3126
fepB	b0592	2166	12931	3231	16851	4401	18471	3835	14039	10952	3849	12858	2681	48382	7089	6961	2584
entC	b0593	1874	15712	2948	21067	2726	16322	3374	13358	11859	4097	12106	2345	41426	5033	5928	1765
entE	b0594	2223	16539	3061	24557	2823	17996	2259	10299	9271	2907	9842	2104	27086	2299	4906	1611
entB	b0595	1858	14103	3426	20208	4333	18562	4291	13106	11646	3874	14718	2743	41539	6324	6034	2161
entA	b0596	1558	11682	3063	19762	2620	12368	2531	6579	8104	2910	10463	1932	13793	1909	4199	1525
ybdB	b0597	2243	12067	3195	12018	2460	6255	2546	3953	6924	2990	11233	2386	17402	2505	3728	1736
b0598	b0598	4771	15751	11226	37731	6289	19564	3654	13762	21734	4909	25638	5573	36410	6473	11333	2902
ybdH	b0599	2946	12065	3924	13692	2145	8423	2995	7052	8559	3072	9357	2099	19170	2290	4779	1626
b0600	b0600	3184	20938	10541	31984	3353	24580	3518	12769	19734	3951	21245	2393	55796	4393	8725	1771
b0601	b0601	4104	1232	2279	409	1537	294	3085	277	181	2856	205	2400	662	1808	187	1437
b0602	b0602	7292	7008	3026	7626	8251	7501	4999	4742	5415	5375	5412	2238	10005	2858	2414	1444
b0603	b0603	2068	13482	2509	12541	2392	16733	2632	13343	10560	3285	11716	2111	38773	3804	4436	1640
b0604	b0604	5881	8381	14192	22939	13290	15669	5957	6949	14514	8257	17815	10191	21379	8675	6115	4454
ahpC	b0605	41896	6740	36435	10084	50666	7398	26946	7217	10090	30828	9668	35727	20471	65535	4707	28637
ahpF	b0606	12244	17507	13362	20912	11981	17884	4450	7399	12116	6026	14172	7787	31285	12788	5701	5493
b0607	b0607	3074	18211	2885	18539	2747	11078	2159	5258	7015	2713	12164	2843	17444	2819	5655	2256
b0608	b0608	2732	17398	4303	22683	2427	20954	2646	9654	15398	3913	18069	2704	28768	2863	5962	1649
b0609	b0609	2741	7856	2711	9536	6197	8603	2711	4033	6405	5188	6720	3422	15729	3912	2407	1573
rnk	b0610	2800	10415	16492	28917	6197	15016	7825	7372	10286	5176	13202	3885	39143	8932	6024	2528
rna	b0611	3634	12578	6761	20279	8237	20539	9109	15909	12566	5266	13676	4038	44484	10078	7902	3806
b0612	b0612	20193	5865	8389	8279	25441	3366	8787	2173	4186	15579	6616	9039	11105	4659	3444	2771
b0613	b0613	1522	11074	1332	8939	1519	7337	1473	3106	3748	2570	5334	1707	11766	1756	2585	1563
b0614	b0614	1180	7808	2116	10456	3090	9092	2475	5573	6528	4112	6419	3064	13340	2560	2789	1498
b0615	b0615	1723	8839	2911	16372	2143	13570	2439	7918	12846	4580	13469	2648	19071	1941	5229	1512
b0616	b0616	1735	12035	2864	11676	1497	6854	1724	3451	7238	3261	7152	1875	18526	2088	3524	1406
b0617	b0617	1592	7616	3388	8843	3901	5512	2549	2464	4151	3509	5540	2195	7658	1952	2409	1606
b0618	b0618	9245	9055	4102	11708	13567	10160	9509	5016	8842	14087	7963	2819	13509	4046	3431	2100
b0619	b0619	1672	19773	2292	17875	1908	23100	1851	10446	16040	3580	16165	2299	31534	2354	4538	1512
criR	b0620	1759	6915	2253	6701	3627	9001	3018	4385	4521	3361	4704	2341	16810	2987	2701	1897
b0621	b0621	1583	15160	2049	15151	1486	12162	1575	5881	7486	2680	10310	1877	25868	2176	4481	1583
ybeG	b0622	3537	9660	3584	10477	7707	11451	4203	6823	2788	2762	9496	2868	19544	4228	3885	1893
cspE	b0623	11216	3791	11830	4162	8726	2785	13928	1865	2136	4968	2712	5130	2149	3443	973	2380
ybeI	b0624	5481	12280	5791	12875	4369	10655	2745	4474	8768	3616	15058	3573	16560	3970	3978	2205
ybeH	b0625	5148	13073	8971	23650	4511	6599	10759	4952	10093	5542	18712	5304	24557	7042	7501	2648
b0626	b0626	2099	12211	1941	11131	1846	9610	2064	4011	5587	2927	6259	2046	16212	2299	3228	1798
ybeC	b0627	3190	7773	2966	4649	2936	6218	2429	2142	2848	2897	6650	3339	8114	2466	2140	1859
lipA	b0628	7021	14637	19067	36508	12866	26048	7070	10768	20185	6404	23846	7343	49572	15570	9829	5120
ybeF	b0629	3520	18072	5682	33778	5040	26777	3117	10303	21598	4992	29288	4742	30728	4131	6335	2167
lipB	b0630	5066	14191	9114	25981	6846	17646	3559	6891	12672	5308	17496	5581	22835	5425	5661	2641
ybeD	b0631	7009	5267	7472	6646	5479	3609	6204	3225	4007	4657	4979	4644	5929	4907	1276	2737
dacA	b0632	14880	15934	10569	15603	9796	11468	3655	4364	7767	5742	11747	7306	27319	13799	6656	7058
rlpA	b0633	7394	9708	7551	11391	6176	8371	4494	6324	400	560	5965	4634	15151	7178	4813	4210
mrdB	b0634	2956	7300	7211	15452	6865	11710	6556	8535	9786	4469	12865	4672	15813	4128	4363	2156
mrdA	b0635	7601	19292	5069	14619	4504	13788	2470	5319	8732	3945	11087	3417	27450	5136	4955	3043
ybeA	b0636	7126	7923	15996	20866	11179	11996	4191	4896	10301	6443	17157	8370	18659	10056	4303	3616
ybeB	b0637	6131	5187	5549	4950	4436	2500	3473	1735	2499	3594	4952	4022	7513	4800	1946	2810
phpB	b0638	3871	11449	10819	27901	6496	16626	6658	9433	16332	5122	16582	4289	46140	11075	9481	4128
b0639	b0639	6806	11412	12098	20628	6666	12052	10937	8869	12026	6632	22824	8665	23468	9260	7543	4615
holA	b0640	11105	17906	12593	26375	9456	16684	5234	9066	14743	6220	20349	6562	26025	9758	7291	4511
rlpB	b0641	9947	10746	6134	8137	9753	11958	4491	6478	6905	4674	6255	4305	14038	7546	2758	2834
leuS	b0642	14132	9943	24776	19938	20784	14167	9253	6951	10674	9314	12671	12203	18591	16045	4185	6737
ybeL	b0643	4963	16588	5988	14989	8123	25813	4723	16445	12075	4866	15097	3991	54382	10143	5745	3310
b0645	b0645	3074	16807	3190	16404	3150	20563	3373	10474	15778	6402	15677	3571	34639	3733	4777	1899
b0646	b0646	1523	11842	2647	17503	3504	16992	2837	10711	15717	4371	11141	2409	21437	2355	5507	1528
b0647	b0647	1195	458	2423	520	7502	1113	2894	280	205	2501	281	2239	517	1541	216	1652
b0648	b0648	5659	658	3488	470	3073	313	4006	295	187	2804	312	2454	2939	2592	158	1552
b0649	b0649	1883	15353	2129	20992	3598	29643	1996	12679	17202	3581	16583	2721	32235	3021	6369	1654
ybeK	b0651	5197	13590	14731	35555	10226	22238	6025	10334	22431	7310	24848	7013	35864	8770	8622	4433
gltL	b0652	4715	15929	4554	19282	4544	20683	3302	7828	11931	4976	16133	4044	23437	4256	5148	2019
gltK	b0653	2077	15426	4458	24892	5644	24427	3666	11177	15466	3816	20188	2567	56924	6224	8601	2253
gltJ	b0654	2049	13413	2468	14662	2586	17187	2714	6740	12804	3842	16871	2904	17040	2030	3948	1426
ybeJ	b0655	5835	1383	2153	576	2061	445	3173	340	256	2914	311	2559	7432	7943	889	2236
yi52_3	b0656	17797	40044	30447	65535	15374	39228	16389	42623	56690	9787	65535	17583	65535	18529	44261	13424
b0658	b0658	15747	10838	11081	10382	7906	7257	4001	3641	5752	5169	7581	7209	16310	14358	2583	4676
b0659	b0659	10438	6999	4851	4535	5458	4266	3288	2222	2640	3655	3347	4240	9133	9420	1500	3849
b0660	b0660	9288	2849	9030	6974	23545	3484	7833	3153	8337	19596	5441	6844	11748	5558	4395	5692
b0661	b0661	2370	3006	5990	8589	5257	6980	4346	4451	6364	7028	3988	3831	6989	3492	1484	1913
b0662	b0662	3745	6638	4048	9017	2829	7241	2956	3672	3415	3230	4383	2964	12732	3775	2376	1960
b0663	b0663	15478	4205	8508	2814	10033	2412	9483	4024	1518	4719	1746	6946	2991	4794	700	2240
b0667	b0667	8774	1324	8009	1381	6315	1121	14121	1266	788	4353	1116	4766	1446	3115	505	2136
b0669	b0669	10525	8516	13208	20764	11567	1161	17705	4344	11882	8863	12967	8017	11964	5966	6486	4014
b0671	b0671	5730	975	4894	763	5781	859	4077	422	367	3187	511	3378	1177	2397	394	2107
asnB	b0674	3514	14172	4153	17739	3965	15869	2380	6989	10485	3562	8964	2542	26788	4502	5162	2349
nagD	b0675	5930	10599	5841	11806	5538	10317	4470	6688	8679	4660	10772	4792	20735	7430	3200	2176
nagC	b0676	7062	12202	18959	22835	16813	24843	8343	14211	18701	6967	20113	7828	65535	22473	10732	6512
nagA	b0677	6427	14084	6770	16893	4218	11480	3233	6795	10017	4076	11238	3784	25833	5655	4490	2498
nagB	b0678	3806	6804	7003	9121	5205	8596	4384	4956	8119	5395	8578	3470	33564	10392	3376	2644
nagE	b0679	6061	16899	3450	7079	6507	20113	3928	10890	12764	4271	17695	4616	27921	5689	6219	2749
glnS	b0680	40884	22477	32618	24484	21856	13905	10262	7625	13442	11380	22475	17924	29435	24378	7693	10817
b0681	b0681	2207	13405	5950	28407	3244	18280	3107	9478	16066	3935	21069	3328	26712	3152	8062	2010
b0682	b0682	3171	3974	5771	5805	4659	4674	5692	2260	3003	3990	3907	2661	5944	2533	1839	1922
fur	b0683	15751	9749	15038	11220	17222	12008	8761	6643	9588	11345	8364	10759	17559	18983	2955	6181
fldA	b0684	9158	6812	18861	16078	8990	7373	9101	5060	10580	11105	14998	11549	14927	14999	6735	7248
b0685	b0685	4271	8272	10637	19288	9597	14006	5062	5074	8062	6369	12616	6009	15434	6544	3230	2795
b0686	b0686	5914	14200	6584	14384	4609	7984	3460	5127	10747	4080	13761	4079	20792	4427	5977	2830
seqA	b0687	12300	10650	17111	18532	19821	12029	8754	5628	7181	9030	12234	10130	12989	9539	4627	7067
pgm	b0688	1464	1320	2039	1038	5263	1731	3254	524	619	3083	694	2387	7790	6747	709	1899
b0689	b0689	3096	2093	9550	4040	13814	3081	15084	3277	4642	22489	2537	8125	12410	6453	2770	5544
ybfG	b0690	1626	5346	3955	8369	2930	7261	9788	4586	3891	2959	5588	2239	7726	1778	1696	1382
ybfH	b0691	2043	3854	2766	4810	4747	4570	3342	1744	5283	11574	3339	3200	7590	2233	1270	1466
potE	b0692	1292	10840	3549	23958	2573	13469	2791	8961	14514	3338	12167	2124	36681	3966	7729	1687
speF	b0693	2126	11684	2290	1823	2816	11361	3798	12312	14349	4267	14497	3117	37370	4601	9847	2503
kdpE	b0694	2065	11296	2615	14186	2575	9405	1704	4103	7860	3073	8293	2225	14806	2699	4172	2081
kdpD	b0695	2312	7868	4161	15312	3711	17129	4006	7792	8797	3530	8458	3100	12059	2955	2056	1589
kdpC	b0696	2645	10800	3516	17918	2351	11218	4895	7289	10063	5864	11123	3035	18929	2630	4420	1539
kdpB	b0697	1481	13311	3697	26667	2459	14602	3177	15436	16754	3666	16509	2177	49444	4003	8903	1882
kdpA	b0698	2619	4025	5375	5574	1591	3797	2425	1084	1397	3018	1332	2156	2970	1769	1077	1479
ybfA	b0699	2087	3517	4826	8333	5156	6129	8955	4426	5363	6191	6247	3452	5044	2717	3658	2693
rhsC	b0700	1893	17897	3174	30747	1920	13992	2531	14048	16360	3735	13102	2512	35515	3015	9170	1726
b0701	b0701	1295	251	4849	494	8694	771	4020	242	113	2745	150	2467	314	1676	129	1680
ybfB	b0702	5156	3464	9078	16016	6493	1592	3936	402	5920	10139	10717	6966	15845	6120	4406	4222
b0703	b0703	3475	4255	2384	4203	4896	4031	10724	4450	6221	8793	1872	2309	6913	2548	2611	2237
ybfC	b0704	2669	9053	2834	2906	1973	8321	13961	7356	10607	4262	8652	2528	21037	3168	5255	2559
b0705	b0705	3082	26925	2673	28751	2812	35106	2530	17052	23853	3326	21335	2570	33899	2193	8063	1668
ybfD	b0706	2676	28059	5586	53435	3726	37314	5169	18645	32365	3792	44571	3122	57663	3912	20199	2195
ybgA	b0707	3888	6585	2802	5182	4507	5564	9122	4953	2721	3091	3383	2444	11755	3043	2916	3093
phrB	b0708	2636	18480	4367	28836	3435	22299	2853	10780	19554	4162	26909	3203	31261	3485	9592	2038
b0709	b0709	2438	6470	2555	6862	2123	6533	2182	3857	8555	5034	4847	2288	14447	2962	2287	1540
b0710	b0710	3420	3241	2848	2773	4726	3566	9510	4545	6964	6346	1878	2578	5998	3479	2588	2892
b0711	b0711	3947	8833	5096	14131	3930	10022	5573	7458	8241	5734	6704	4234	17331	5126	3210	2647
b0712	b0712	3305	12012	5869	18877	8502	24569	5339	13886	12926	4612	15773	4016	51943	11417	7138	3685
b0713	b0713	5375	10146	3206	7276	2630	5639	2423	3723	3815	2959	4638	2714	8176	2459	2322	2110
nei	b0714	2993	19784	7560	36533	7738	37123	5306	12910	24008	4839	27166	3652	63940	8398	10004	2944
b0715	b0715	7010	1369	4216	641	9835	1329	20115	2194	4308	7452	423	2319	9742	3465	297	1651
b0716	b0716	9095	7600	4625	5303	16306	6898	8869	3359	7610	15332	5043	4080	8457	3118	3111	2426
b0717	b0717	1993	984	2721	503	14938	2916	3279	351	8264	6554	5585	6976	24243	9544	7253	2586
b0718	b0718	2049	10250	3042	14968	1797	8043	3395	6830	8092	5336	6559	3593	22984	3576	4054	1664
ybgD	b0719	2697	14068	3100	13744	3738	15161	4220	9922	12035	4126	12656	2504	31156	4807	6082	2111
gltA	b0720	14021	11587	11071	13056	11405	9315	5011	4381	6302	6469	5906	6905	17240	18492	3083	6085
sdhC	b0721	10496	10443	11266	13616	15615	9857	7110	7607	9001	9136	10147	7012	27675	16446	4278	4475
sdhD	b0722	6636	6462	6753	7334	5767	5145	2691	1991	3455	3606	4493	3461	9134	6649	1763	3024
sdhA	b0723	15798	13246	16946	19800	23582	17045	8974	9178	12944	9645	11596	10103	22425	19852	4469	6824
sdhB	b0724	2367	613	2121	511	1755	514	2868	350	465	3153	376	2353	4603	3603	274	1623
b0725	b0725	5193	5286	9343	15331	10580	8294	6643	4401	8511	7498	9881	6001	33934	20484	4260	2852
sucA	b0726	19104	4567	29651	9749	41044	9162	14585	4919	9370	20779	7506	22966	9802	35540	1642	9301
sucB	b0727	49762	8884	52150	12472	35733	6600	12993	3865	6445	11428	7338	23299	15651	43581	2851	15066
sucC	b0728	42843	7583	53686	12731	50231	9431	19710	5851	10110	21142	11314	42504	17877	64661	2728	19444
sucD	b0729	65077	10560	59948	12182	50143	7536	16707	3909	7946	23058	9330	37047	14581	52014	4134	25174
farR	b0730	3124	9006	11378	26593	7499	13511	4279	7334	16252	5268	17313	5664	20891	4577	6980	2506
hrsA	b0731	1248	15327	4781	40517	1920	15675	2814	11358	21434	3347	24641	2230	327	120	13659	1706
ybgB	b0732	2841	22511	2409	22995	2361	18903	1674	8869	15589	3286	17429	2120	29987	2298	7095	1869
cydA	b0733	39001	19128	16816	11593	17491	11843	4559	3895	7519	6541	12108	10633	23386	15519	7555	8728
cydB	b0734	22131	10595	40623	22645	21921	14136	9139	7479	15325	10063	16746	18747	15896	15314	6597	7849
ybgE	b0735	11160	13419	8004	13589	13280	20184	4438	6144	10546	5257	7944	5126	20181	7372	3193	2276
ybgC	b0736	8718	12547	12070	18253	17978	21049	8715	7596	10909	7056	14959	7237	59147	20271	5145	4622
tolQ	b0737	5854	14324	14171	34747	12446	24016	5499	8580	18778	6503	26708	5997	21960	4551	8143	3704
tolR	b0738	3971	9863	7828	19008	9996	19069	7306	6603	9280	4148	9218	3329	34246	7893	7519	4382
tolA	b0739	8564	15308	12112	25150	10271	13220	5945	9233	9354	6398	16191	7624	19762	7330	7125	6599
tolB	b0740	16063	11571	25903	24766	16271	14724	14922	11236	17015	13243	24262	18958	24391	17788	11587	13068
pal	b0741	39339	7349	25466	6695	21315	5040	8367	2538	5271	11376	5282	14765	10819	28554	2157	10144
ybgF	b0742	20586	7038	26330	12353	22448	7366	7305	3884	6927	12843	8953	19641	15424	20434	2932	9063
nadA	b0750	2825	17184	4976	26667	4376	22949	2539	8492	13362	3815	19689	2680	21114	2835	7630	1978
pnuC	b0751	2970	14037	2632	15750	2194	14529	2090	6711	10391	3249	10852	2327	20170	2103	3732	1568
b0752	b0752	1880	9035	6433	26104	3513	12505	7215	7343	8091	3386	18416	2754	16588	2423	6285	1775
b0753	b0753	3871	9771	6077	20414	4537	9778	6139	6042	11948	6179	10334	3433	38075	9813	5088	2168
aroG	b0754	6609	15424	6068	21133	6192	10610	4605	9389	12338	6331	12103	4248	37143	11613	4363	3343
gpmA	b0755	36237	10186	24205	11747	25557	6652	13903	5015	5941	8599	8391	14718	14717	23185	4181	11580
galM	b0756	11932	14097	14138	17470	15441	16008	10012	10346	12939	7382	13006	8466	42713	22827	9192	8360
galK	b0757	7381	12836	7445	15029	8122	17631	4618	10437	12255	5320	11460	5295	25573	8947	6178	3931
galT	b0758	14457	14367	9126	11993	7899	9408	3476	3698	5835	4059	7723	5536	14477	9452	4099	4691
galE	b0759	9792	10306	8393	11193	11214	14132	5986	7905	7144	5983	7532	5944	18634	11529	2829	4036
modF	b0760	3189	17043	6703	28826	3982	16344	2798	8985	14614	3756	22670	3611	31396	4289	9547	2434
modE	b0761	5020	16262	5208	19190	6530	19424	5190	13499	15888	6040	16086	4447	47969	9379	8180	3891
b0762	b0762	4269	1134	7732	2218	20293	2370	10817	1869	4524	20690	2088	5471	7481	4457	1657	3239
modA	b0763	3213	10038	4718	10256	3418	12374	2445	5853	6142	3128	8083	2925	19038	3024	3464	1784
modB	b0764	2433	11342	4334	14030	2716	13491	3373	7696	7862	3706	9026	2701	20257	2864	3991	1686
modC	b0765	3135	14631	4450	16544	2367	12679	2206	6200	7649	3243	6457	2262	19006	2709	4265	1622
ybhA	b0766	3461	3212	2938	4279	6078	4019	10387	5071	4372	7669	2658	3396	6517	3301	1454	1958
ybhE	b0767	15981	17428	10163	15064	16171	17553	9520	12864	13818	8371	13721	10251	37561	20088	6855	7925
ybhD	b0768	1401	10550	1792	9792	2029	12892	2423	9516	7727	3193	7400	2103	21164	2825	3834	1578
b0769	b0769	6747	2739	5672	7547	5767	2721	5757	2440	6123	8559	6881	4401	12466	6096	1203	2522
b0770	b0770	8389	955	4496	434	3098	283	4189	278	139	2466	205	2364	323	1508	210	1722
b0771	b0771	10191	2909	7312	3136	9696	1150	10294	1759	5791	26210	2313	8165	10639	6447	4082	5310
ybhC	b0772	9206	14423	8498	14612	9030	15759	4653	8523	11585	5196	14812	5775	20717	8641	4480	3527
ybhB	b0773	2958	5037	9798	21614	6929	6924	9410	4022	7501	6032	13814	5101	14846	8940	8835	4223
bioA	b0774	2081	15374	5615	30317	4348	15733	4949	12972	16068	4156	21069	2494	39075	5505	9765	1970
bioB	b0775	1769	13560	3804	23484	2379	13088	3487	8869	11895	3267	15794	2061	25343	3354	6426	1659
bioF	b0776	2020	14619	4930	25671	3571	18026	3557	10395	13213	3792	14866	2303	37771	4432	9355	2040
bioC	b0777	1885	7611	1545	5737	1182	4239	1611	2044	2310	2740	3063	1876	6896	1636	1943	1570
bioD	b0778	1634	8219	2203	9778	1947	7809	2975	7188	7181	3782	6551	2346	16010	2957	3988	1974
uvrB	b0779	3597	14310	3923	19188	3954	17165	3868	15137	14333	4208	14584	3415	29228	4611	7075	2594
b0780	b0780	3948	20559	3344	20235	2913	16360	2617	9498	12963	3964	12418	2825	33869	3861	5884	2258
moaA	b0781	8816	13144	5808	10961	5159	9060	3112	4345	6319	3652	6339	3373	13184	5600	3176	3136
moaB	b0782	6769	7483	6373	7999	7718	7053	10089	8860	9033	7963	5837	4183	12452	6548	6127	4160
moaC	b0783	7671	6623	6791	6572	4718	3596	3467	2183	1947	3204	3386	3855	7412	5799	2525	3731
moaD	b0784	8117	15364	9700	13122	13671	2291	5224	5430	9371	10108	9943	6048	37242	10622	9994	5101
moaE	b0785	7736	8212	5413	6967	4854	4368	3922	3213	2697	3524	4699	4349	7181	4831	2245	3732
b0786	b0786	2430	5578	3279	6038	5433	10427	5725	7637	4021	3580	4488	2838	11689	4619	2397	2115
b0787	b0787	8592	6119	2100	461	10908	1303	3161	408	6815	29816	3858	6467	23408	6928	229	1355
b0788	b0788	4195	3340	3348	3647	5225	3194	6893	2055	2623	3662	1435	2329	6361	3976	1386	2098
b0789	b0789	2335	18436	12950	35563	3840	21316	4879	12015	18364	4214	18839	2707	46474	5634	9075	1801
b0790	b0790	5721	1120	10498	6841	8821	1307	12608	2703	4423	14189	2079	4917	14777	5343	1327	5698
b0791	b0791	3169	2294	6639	13467	9554	2455	9137	4248	8591	5687	6062	4644	5951	3605	5356	3550
b0792	b0792	10210	2590	6841	9034	6777	1134	11379	2618	7474	24147	2311	3864	14508	7189	4167	4187
b0793	b0793	1938	12285	5420	17696	4069	15214	9627	8862	10904	4683	11891	2850	43206	7164	7387	2644
b0794	b0794	3063	1913	4781	662	9456	1582	12291	1693	344	2873	714	2363	29768	8322	3628	3364
b0795	b0795	6014	8965	3723	7607	4320	8145	6056	7679	8547	6088	2263	2216	15601	5325	2772	2258
ybiH	b0796	2108	5404	4464	9016	7939	8816	7043	4635	8111	10692	4582	2499	11936	2988	2305	1499
rhlE	b0797	3091	17359	2787	13072	2418	8329	1838	5031	6080	2954	8577	2173	15174	2361	4970	2341
ybiA	b0798	1582	5700	5330	20087	5728	11091	5150	7155	11086	5639	11956	3811	34146	10001	6387	2452
dinG	b0799	2988	17979	8135	43579	6547	32525	5743	18891	24687	4519	23191	2968	50933	4466	18441	3275
ybiB	b0800	1886	4773	5197	14906	5684	8084	4643	6284	7930	6699	5723	3672	16174	5543	2989	2280
ybiC	b0801	2994	13087	3089	11780	2842	8457	2279	3759	5764	2893	8595	2333	15897	2794	4224	2424
ybiJ	b0802	6805	10980	4209	13499	4631	9246	2781	3963	7355	6949	3963	1884	18275	4807	2627	1813
ybiI	b0803	2174	7398	6912	17981	4279	9745	6854	5922	7888	6276	8396	3573	36268	12566	4866	2394
b0804	b0804	14560	6119	2396	861	18513	4579	2982	440	358	2533	1958	2461	12027	5254	263	1227
b0805	b0805	2739	17248	1208	10294	2272	13146	2309	8314	11719	4256	10558	2060	25063	2842	5270	1659
b0806	b0806	25111	4900	11314	2886	13908	1710	13120	1774	4388	34435	2715	8189	6779	4564	1872	3502
b0807	b0807	2509	5371	4868	11228	5733	8078	6445	6222	10661	6865	8079	3304	25422	8206	4043	2505
b0808	b0808	5196	942	7444	2038	17782	1867	8947	1673	7616	36246	3301	8371	6892	5844	1691	3440
glnQ	b0809	3138	10410	2618	8547	4410	12074	3060	6379	6000	3305	7988	2569	19903	4733	3671	2022
glnP	b0810	4339	11516	7320	19404	5539	11679	3263	5056	9009	3935	12379	3319	13099	3702	5882	2775
glnH	b0811	6638	9039	15777	25800	12578	17372	10473	9225	17788	9447	19818	9263	37637	18864	10469	8466
dps	b0812	6068	6878	9673	11702	10664	11237	6317	5544	6992	5776	6245	5884	13302	8125	3728	3882
ybiF	b0813	2529	2295	6084	8994	8150	4374	7651	3395	5929	11589	3977	3818	9919	6457	2115	2563
ompX	b0814	39400	7682	21639	5808	20344	4277	7297	1761	3013	11855	4955	13233	7525	23141	2376	13035
b0815	b0815	1690	2571	2575	1284	2440	1376	2949	796	916	2815	900	2395	2648	1999	822	1767
b0816	b0816	7718	10272	3012	7022	2256	6736	4883	4694	4827	4312	4029	3110	11690	2983	1820	1632
b0817	b0817	5045	11711	5973	15267	4555	10509	12962	6061	10071	6083	12071	4162	29412	7423	6953	3313
b0818	b0818	3612	1089	10252	4464	11228	2094	12301	2092	4727	31947	1866	9906	11646	8599	3110	6006
b0819	b0819	4803	4247	7102	14718	9591	2739	8085	2700	7447	8769	239	1623	12342	5970	9302	5830
b0820	b0820	7469	2610	4356	3301	6175	3641	5641	1572	1091	2888	2223	2814	2227	2161	1284	2020
b0821	b0821	2545	14058	2767	20548	3484	16029	2992	10450	9670	3515	10926	2692	23227	3047	4391	1740
b0822	b0822	4536	9171	4008	10385	5543	9640	13852	6395	9306	6699	9433	3413	16585	5011	4534	3265
b0823	b0823	1346	4766	2003	5417	1605	4975	2124	2847	2490	2662	2733	2088	6146	1678	1553	1269
b0824	b0824	1427	13479	2814	13794	3367	9637	2347	6391	7089	2559	9183	2028	18967	1686	3708	1576
b0825	b0825	2410	11003	5278	15505	3446	13399	6465	7194	11416	7644	10414	3022	21731	3828	3859	1600
moeB	b0826	3137	7497	3623	9430	2713	6780	3358	6244	6977	5120	5320	2556	13711	3380	3023	1784
moeA	b0827	6284	13644	5374	13292	3959	9085	1924	3766	7390	3729	7601	3148	20067	5200	3972	2463
ybiK	b0828	5699	11036	7308	20303	7123	13450	3590	7116	10046	6053	8499	6039	20560	6970	4179	3772
b0829	b0829	3063	9397	6226	18356	3363	12488	4051	5992	7313	3465	12551	2757	14312	2796	4919	2197
b0830	b0830	2779	15178	5718	31010	4670	18398	4763	13710	21118	4250	23492	3038	53527	5111	15441	3426
b0831	b0831	2444	15336	5057	25722	3797	18576	3363	8505	14019	4322	13417	2138	22244	3081	8270	2238
b0832	b0832	2408	13490	5305	32926	4081	21789	6328	13387	18097	4223	27635	3337	39035	4695	13077	2381
b0833	b0833	9654	5998	6346	9812	8835	998	8494	3260	6466	18786	366	2519	19958	6256	3289	4498
b0834	b0834	4039	20438	5749	18944	7128	31998	8628	13292	18456	5259	22645	4536	59895	7900	9027	3329
b0835	b0835	2320	4759	2675	8500	6806	8151	6307	6569	10787	9473	6549	2693	17601	4103	3348	1646
b0836	b0836	999	7525	3373	15271	1801	8178	3324	5674	8208	3475	9519	2226	28031	3670	4484	1706
b0837	b0837	1421	14210	4609	36822	5083	22403	4151	12582	19538	4004	25910	2810	26395	2739	9421	1782
b0838	b0838	2688	13809	3261	13091	2890	10855	2219	5180	7067	3015	11927	2391	20481	2669	4900	2017
dacC	b0839	5275	18623	4826	20572	4892	20896	3604	13715	14757	4694	15139	4599	33116	6819	6517	3099
deoR	b0840	3782	12195	5406	20310	2264	6697	2472	3606	8777	4413	9084	2996	23729	3948	3092	1643
b0841	b0841	4594	12263	10176	24295	9989	20518	6012	10787	14521	5517	20972	5854	37499	7740	7322	3346
b0842	b0842	3771	14453	9389	36495	5792	21406	4474	11085	18219	4841	25586	4283	33429	4434	10469	2644
b0843	b0843	5899	16429	4701	17348	3963	13633	2817	5991	10499	5496	10685	3045	22438	3712	5044	2113
b0844	b0844	3588	13996	6413	25871	4245	13818	6137	10061	16947	6582	16477	3895	43833	6744	6789	2604
b0845	b0845	3656	18399	5951	31639	3235	16798	2569	8110	13954	3741	13790	2353	26876	3573	7034	1859
b0846	b0846	2322	12480	4558	22609	5720	21417	4191	9696	16662	4668	16958	3282	49751	8236	7103	2397
b0847	b0847	1646	9805	6065	27525	3778	16445	4267	11265	15283	3568	22485	3056	36549	4498	8839	2073
b0848	b0848	3501	2948	4190	6534	5606	7291	10903	3957	6340	21278	4696	4473	10562	3471	1439	1950
grxA	b0849	1826	7143	8577	12670	5484	10430	7016	5492	9905	8535	10731	4440	14885	3570	2657	1806
ybjC	b0850	2814	5418	5025	7200	8006	9605	5510	3466	6930	5510	7104	4507	20442	10189	3311	3052
mdaA	b0851	12126	20170	11106	23834	15502	24207	7288	14014	14372	7389	19004	9123	53581	19999	7212	6213
rimK	b0852	8472	12980	4398	8373	4435	8576	2629	3275	5265	3234	7074	3162	13259	4634	3987	2833
b0853	b0853	9353	14358	8315	14204	12187	22093	4691	5850	10890	6158	14752	6908	18790	7159	3228	3275
potF	b0854	1595	14963	4291	25581	2570	14847	2565	9603	12471	3109	13904	1814	24698	1917	7354	1657
potG	b0855	1758	19814	4608	38467	1857	13426	5131	13843	17783	3567	24206	2356	38299	3165	12465	2014
potH	b0856	2076	13245	2387	18157	2080	17568	2593	8290	11275	3486	9574	2426	22488	2368	4266	1518
potI	b0857	1756	16953	5310	25361	2714	24962	2664	14716	17417	3939	20736	2485	56033	5223	9216	2089
b0858	b0858	3358	10507	3116	10490	5214	8688	3750	5533	7414	6558	5365	2541	20577	3995	3646	2122
b0859	b0859	4493	13677	3353	8836	3509	8382	2036	2910	4710	3101	8296	2922	14178	2650	4360	2207
artJ	b0860	2855	16120	3027	15189	3163	18876	1821	7080	11894	3709	11656	2364	21741	2538	3754	1565
artM	b0861	3889	15460	7075	20086	6018	22789	4420	12364	14668	4746	16953	3746	48242	7504	7666	3025
artQ	b0862	3190	13192	5099	18086	3827	13141	2342	7125	11131	3893	11787	3251	29484	3895	5185	1971
artI	b0863	12330	10258	3212	1176	14365	3455	5197	3931	5948	8606	5332	4805	15209	7675	2136	3406
artP	b0864	4637	9389	6877	15929	6976	13109	4950	7605	10209	6128	7354	4846	20777	6107	3690	2730
b0865	b0865	2965	7468	9208	21396	4076	8851	7087	6850	11701	5578	15723	5351	13252	4441	7290	3060
b0866	b0866	3393	8502	5177	10105	5216	11056	10944	4245	7581	4501	8718	3815	28401	10328	5321	3344
b0867	b0867	2598	9902	4689	19656	5341	17767	3249	7971	11047	5197	9587	3371	19991	4095	4848	2061
b0868	b0868	4595	15444	4260	13795	3208	8676	3637	6446	6590	3046	10617	2741	21878	3959	3772	2243
b0869	b0869	3603	17802	3822	15101	2649	11650	2390	5412	7583	3328	8455	2567	20105	3601	4349	2240
b0870	b0870	2265	8098	7646	25795	3866	11156	3691	7306	12142	4270	17150	3710	17123	3555	5296	2307
poxB	b0871	2705	14624	3196	14073	2558	11407	2100	4859	6815	2918	9355	2200	19716	2995	6487	2133
b0872	b0872	1901	10139	5653	29799	4669	18639	4604	9549	11000	4182	21186	3522	26627	4131	9374	1845
b0873	b0873	2536	15674	3128	20781	2240	10026	3167	12405	11752	3489	10110	2259	27626	3076	6852	1830
b0874	b0874	1967	15348	2383	15544	2838	18122	2963	13128	13227	3494	11492	2435	25852	2751	5875	1699
aqpZ	b0875	2119	16530	3487	19610	3594	17830	3307	11590	13412	3403	16219	2387	49257	5214	6382	1815
b0876	b0876	4024	4955	6487	9949	13945	3249	12343	3213	6393	8943	7782	5657	12209	4780	6743	5843
b0877	b0877	11682	6482	8470	6936	8307	6420	5341	2856	3726	6762	4784	7562	13341	12679	2775	6903
b0878	b0878	2465	12473	3873	17408	4675	15214	4797	17053	13709	5758	16614	3997	40140	7142	7019	2845
b0879	b0879	3316	18568	5628	26284	3632	7795	4048	5259	8987	3323	12265	2915	18546	2702	12223	2478
cspD	b0880	6230	8694	12470	17602	12420	11195	8050	8240	10519	9629	12488	7867	22157	9516	4705	6438
b0881	b0881	11122	9781	8484	9704	10213	8303	7050	4345	4805	8049	5456	6517	11754	7682	2178	3507
clpA	b0882	13389	17220	20972	32705	19764	16733	8920	10036	15801	7911	21443	11109	30390	18832	8130	8530
infA	b0884	18300	5817	8677	4422	14811	6615	4621	1743	3693	11094	4109	8679	7642	10279	1451	6644
aat	b0885	4703	13914	6848	20657	5252	16607	3993	9872	11458	4521	10691	4249	23235	5956	5039	2317
cydC	b0886	7317	20856	11671	38035	6983	21264	3410	9381	19585	5442	25211	5217	29685	6337	11387	4292
cydD	b0887	5343	17134	11953	39004	9065	26662	7164	15571	24924	6057	29452	5987	60531	11935	17829	5135
trxB	b0888	11811	8579	24708	19273	20117	13193	9243	6718	10520	9048	14049	12598	19733	17833	4654	7410
lrp	b0889	3158	803	19574	28581	11039	2385	7686	2350	5311	7724	9263	5650	8726	6194	5727	3615
ftsK	b0890	4449	4728	7417	6649	7118	4927	10082	3591	3237	3800	4678	3391	3998	2625	1303	2107
lolA	b0891	9307	14963	12004	21313	8038	11767	6303	6163	10859	7250	16220	8189	18549	9757	5936	5809
ycaJ	b0892	8346	15997	9036	24255	8998	17410	3633	10175	13916	5810	11822	5363	34632	10261	5998	4101
serS	b0893	31744	12739	15083	8795	16914	7091	3710	312	5323	9266	6904	13222	15174	26768	2821	10982
dmsA	b0894	3636	21021	5010	28403	3564	14190	2821	8022	14564	3566	17424	2466	37471	3757	10251	2256
dmsB	b0895	1551	14159	5624	32986	2976	19589	4518	9517	17724	4111	27778	2963	24579	2343	9263	1891
dmsC	b0896	2071	13830	2776	11631	1853	11015	1533	4241	7092	2700	7462	1944	18682	2102	3395	1495
ycaC	b0897	3258	10641	3958	12499	4175	9743	13281	7486	10160	6035	12527	2971	29059	6106	5182	2858
ycaD	b0898	1664	14876	6290	37168	2369	16890	3917	12082	19403	3667	32225	3011	28273	2846	10618	1818
b0899	b0899	2263	7718	2876	9295	2029	5775	2712	3590	5880	2885	5422	2469	11243	2237	3266	1502
b0900	b0900	1184	13390	3030	25976	2649	19627	2995	11830	16093	3678	14587	2016	56889	4409	7598	1920
ycaK	b0901	2878	10598	3743	15494	2350	9068	4002	7399	10698	7192	8164	3348	22110	3333	4997	2350
pflA	b0902	10252	15423	8569	16703	12526	19254	7377	10505	13825	8361	14146	7260	34399	13890	4991	3737
pflB	b0903	24065	11739	17442	12019	13913	9326	5378	3619	6183	7120	6873	9718	14961	18013	3444	8108
focA	b0904	6605	12290	8236	18157	6930	16990	3805	8580	14120	5100	17651	6863	17231	4818	5564	2952
b0905	b0905	4995	16073	7492	21957	7632	21860	7947	12262	18823	5217	18188	4274	59365	11029	10629	3832
b0906	b0906	2731	10553	3635	12972	6092	16543	2610	6080	11215	3961	8424	2343	18430	3035	2941	1471
serC	b0907	5580	11714	7866	21453	9711	19430	5662	12438	15108	5995	19276	6466	55900	17325	7689	4588
aroA	b0908	6054	16298	7600	22967	6523	16969	4286	10122	14636	6164	14301	6358	28095	8986	5316	4168
b0909	b0909	3317	8321	4578	14683	5787	10378	5331	7707	9540	5806	11609	3709	34324	8921	5589	2416
cmk	b0910	12528	8001	8384	7609	7038	4842	4084	1940	3408	4165	4136	4376	9957	7681	3209	4970
rpsA	b0911	51386	7301	42404	8664	49222	7232	23895	4539	8354	33550	8010	50104	11726	43962	2240	19534
msbA	b0914	7038	15528	13942	35576	11309	21784	8293	14344	23518	7053	27085	8052	57768	11463	14743	6724
ycaH	b0915	3720	12638	4588	18559	5478	16986	4042	9803	12978	5344	11673	3473	21509	3946	5114	2160
b0916	b0916	2445	16300	6703	32820	3312	17880	4169	13050	20670	5409	20592	3177	54215	6536	8717	1925
b0917	b0917	3635	4732	7470	8163	6129	7165	6765	3084	5729	12240	5826	5392	11088	5017	1914	2088
kdsB	b0918	2777	4343	6407	9556	5815	7806	3327	2868	8314	7500	7956	4647	14385	4796	2513	2215
b0919	b0919	9831	2831	6949	6015	9703	2882	6050	1916	6708	10375	6432	5392	8904	5940	1699	3019
ycbC	b0920	2457	8986	3184	12542	7623	16051	3378	7386	11114	5861	8564	2163	21550	3183	3539	1582
smtA	b0921	6414	15368	8810	23252	9049	14904	6500	9741	12962	5543	15749	5447	44284	13283	6304	4121
mukF	b0922	6344	14718	6494	17825	4527	10505	3164	5191	6884	3962	9874	4396	17186	6326	3666	3252
mukE	b0923	9721	9761	6832	11379	7640	8532	5629	5897	5911	5956	5894	5436	17845	12317	2675	3844
mukB	b0924	9295	10189	23569	30687	18981	17369	16844	13593	17106	7882	20520	9594	44354	21785	13954	10678
ycbB	b0925	3372	17277	2949	15855	2338	10709	1738	4931	8793	2981	9928	2422	24880	3148	4078	1903
b0926	b0926	4371	5801	5432	7741	6624	7079	10557	1527	5404	6444	4261	3714	16948	8884	3715	3651
b0927	b0927	4656	8125	5443	11814	2763	5738	4972	5520	6205	5577	4943	3313	16714	5386	3124	2599
aspC	b0928	8729	17813	11144	23334	15678	25924	9359	17175	18296	6541	19869	6946	64957	19746	8397	5116
ompF	b0929	27813	10777	26863	17030	52951	17297	12085	7178	13870	23817	18366	31704	17104	27909	4466	11988
asnS	b0930	20254	13103	20526	15605	24407	14274	6251	4615	14103	10621	14081	16510	24782	22965	4777	9960
pncB	b0931	9761	14180	9014	15595	6012	9155	3356	4734	10888	5468	12176	5665	26817	10511	4503	3422
pepN	b0932	13964	12368	11758	13837	10187	7866	4530	4380	5910	5894	8638	7199	15842	12978	5125	8844
ycbE	b0933	2086	10389	3110	15946	2964	11591	2502	6828	11764	4749	13858	3389	13247	2308	3544	1447
b0934	b0934	2313	13656	4435	20169	3653	18231	5028	12411	16244	4947	17123	2964	37957	3895	5489	1852
b0935	b0935	1907	11121	3872	19351	2411	9963	8679	11568	10216	5789	10950	2733	29995	4379	7649	2254
b0936	b0936	1493	10232	2368	16531	1776	11138	3451	8938	7684	3181	7200	2335	22688	2448	4480	1661
b0937	b0937	1157	8893	4289	15475	2724	10798	7180	8592	10712	4408	11667	2323	33568	4052	5815	2230
b0939	b0939	17106	1799	12503	3271	2220	741	2652	532	2525	18377	1158	8040	2741	4832	1002	3873
b0940	b0940	1635	21933	3574	33648	2409	27872	2779	13132	25112	3962	27602	2458	47997	3594	8965	1717
b0941	b0941	1258	11966	1942	10040	2261	14766	1988	3996	5285	2548	8523	1836	20541	1688	4627	1631
b0942	b0942	3604	14176	2701	14119	6273	16642	4989	7049	12535	5648	12887	3281	22548	4569	4468	1682
b0943	b0943	1467	9843	2141	8902	1506	6924	1643	3044	4167	2632	6269	1945	17827	1901	4067	1561
ycbF	b0944	1856	12890	3913	18895	5569	17367	4198	9556	13182	5751	13245	2946	31189	3849	5433	1965
pyrD	b0945	4100	15215	4135	17411	4687	17964	3285	7344	14076	5239	17843	3842	26189	4260	4246	1654
b0946	b0946	2980	9872	3636	10967	3178	8602	3792	5682	7873	7060	6413	3456	16274	3210	3500	3432
b0947	b0947	3064	15025	6269	19646	5026	17775	6877	9906	16744	4863	17029	3845	56174	10251	9573	3834
b0948	b0948	4553	11780	6246	18802	5355	13289	3278	8172	11305	3945	7276	2806	25338	5267	4286	2285
b0949	b0949	6703	13770	5769	13422	4825	10141	2449	3959	7056	3523	10075	3770	17759	5634	5500	3848
pqiA	b0950	2186	11711	8409	37346	6172	25448	4672	10497	19395	3980	23218	3171	55996	7795	12214	2737
pqiB	b0951	3705	14033	8410	31756	5745	19781	4052	9185	15208	5307	21307	5025	26701	4488	7305	2928
b0952	b0952	4270	11753	6073	19249	5862	13583	4769	9008	12250	6092	14618	3811	44910	10415	6569	2958
rmf	b0953	5422	9277	4274	9124	10286	13274	6286	5941	7404	9506	9059	6344	22034	7603	1981	1921
fabA	b0954	13145	12559	23562	28186	11816	12427	13673	8746	13532	9882	18805	11488	20170	12210	8100	7282
b0955	b0955	5852	10547	8088	17516	11513	19387	4646	9264	15817	6382	13138	5713	28857	8052	4815	3273
ycbG	b0956	14375	8383	9496	8951	10249	8192	3485	3265	5157	4090	6382	5883	13334	7488	3233	2892
ompA	b0957	5839	2959	7138	11000	20733	6628	10849	2188	7187	18453	11924	6686	9530	4778	3996	2763
sulA	b0958	11676	9938	15530	14639	14590	14372	8135	5164	10166	7899	16953	8165	18576	8962	5474	3616
b0959	b0959	5753	12334	4921	15156	4565	10925	2799	5521	8542	4181	9811	3460	20549	3926	4495	1896
b0960	b0960	4023	15715	7217	31836	4527	16904	4512	12885	18975	5340	19458	4130	54187	8522	9244	2759
yccF	b0961	3952	9554	5863	13831	3829	13792	3491	5373	10829	7939	7277	2703	19340	4116	3693	2028
helD	b0962	3879	14980	4673	22444	4781	21749	3400	12020	12580	3990	12576	3315	30748	4987	6758	2779
yccG	b0963	16554	16129	14776	19208	18681	16640	9075	6625	11400	7400	12639	9260	34203	19390	5101	5509
b0964	b0964	2317	8194	3218	12240	5654	16424	3061	6549	10806	4308	6400	1984	21369	3281	2735	1325
b0965	b0965	4252	12529	8544	22684	8877	18642	6119	10084	14751	6886	16236	5677	34736	8684	7181	4034
b0966	b0966	7663	7661	5480	6871	6012	5693	8317	4510	2843	3995	3752	3647	10670	5662	1933	2629
b0967	b0967	4599	14800	5945	19215	7458	19063	9164	10178	16873	4738	14139	3996	54607	11811	9922	4117
b0968	b0968	4620	7222	5957	9208	3531	7042	4342	4350	6537	7281	4790	3007	10682	3599	2477	2469
yccK	b0969	9033	11336	7562	10826	9102	13158	5278	5498	10585	8314	11897	7404	19018	10355	3024	2913
yccA	b0970	18526	15271	19668	18733	21944	17941	7467	8948	13415	10921	13293	10486	24855	24001	3140	3423
hyaA	b0972	1662	10923	2653	16518	3546	15119	1691	7745	10201	3397	11798	2738	22422	2726	3878	1378
hyaB	b0973	1265	15891	2036	14446	1599	10541	1378	5156	7654	2570	9425	1722	25878	1871	4140	1556
hyaC	b0974	1370	10240	2280	13305	4517	12559	2294	6914	8288	3632	9042	2689	18629	2613	2496	1537
hyaD	b0975	2179	11279	2450	12312	1848	7939	1729	3886	5745	2962	5267	2016	17454	2450	3001	1712
hyaE	b0976	1527	8483	3383	15161	3946	9173	4914	6328	7550	5148	8822	2693	14493	2419	3265	1599
hyaF	b0977	1748	15900	3549	18394	1782	13057	2369	5959	9366	2832	9368	1769	19797	1981	5955	1668
appC	b0978	1969	11755	5628	29368	3191	15266	3455	9519	15758	4499	15116	2715	26319	2876	8371	1790
appB	b0979	2660	20622	2915	14552	3996	13753	1729	4718	7895	2631	12170	1970	20599	1930	6696	1870
appA	b0980	1490	15058	12114	28510	3436	21474	3792	15588	18520	4213	20613	2366	65535	6041	10643	2168
yccC	b0981	8622	7368	5840	12713	11296	3707	8594	6395	8178	10278	9742	5313	9399	5305	4667	4577
b0982	b0982	2732	10967	2535	12559	2880	14320	3088	5986	9725	4600	8422	2736	19818	3426	1992	1568
b0983	b0983	1736	17289	1570	12632	1709	13145	1620	5452	8370	2833	9434	1918	21917	2018	4248	1636
b0984	b0984	11483	7701	6325	4746	10164	2782	10584	6825	7230	24152	958	2370	18924	6121	5109	4459
b0985	b0985	2675	2857	6872	17416	7136	5274	7414	3812	6272	7622	4173	2601	19406	6570	4549	3892
b0986	b0986	1653	11725	3131	22327	3928	19483	3723	8995	13191	3393	12402	1945	45523	4528	7481	2181
b0987	b0987	11543	6657	5143	6699	6396	4059	9020	3107	3977	9144	3858	8938	9838	4130	2275	4451
insB_4	b0988	4108	22113	4595	28282	3208	18205	2652	12842	18495	3762	13821	2638	32678	3358	9984	2144
b0989	b0989	1142	3986	9584	27042	5211	9102	8707	5272	5925	3747	6490	2198	18162	3721	4438	2243
cspG	b0990	3497	7683	6588	14577	6837	12135	8967	5006	10907	6141	12840	4186	14206	4474	4812	2461
sfa	b0991	6546	8762	6811	6907	8501	8155	9749	2780	6482	7069	7322	4565	20707	10983	5363	4515
b0992	b0992	3762	10739	3239	12367	3107	9309	2822	6207	8162	3400	4159	2001	18084	2800	2922	1434
torS	b0993	3282	10938	4565	16338	2848	8812	4230	4715	8798	4650	12035	3584	686	160	4844	1754
torT	b0994	2170	20438	3003	23708	2680	13106	2404	8590	12632	3271	15533	1923	27285	2038	7104	1848
torR	b0995	1496	9610	5039	21243	3390	14386	5170	8115	15653	4343	21377	3264	21666	3191	7666	1979
torC	b0996	1599	18104	2544	17085	2018	15629	2057	7300	12498	2919	18626	1809	23747	2058	7532	1766
torA	b0997	1278	15311	4129	34491	2045	15756	2439	13723	24794	3704	20744	2012	28076	1837	10923	1629
torD	b0998	1100	7282	5717	11047	2213	4368	1321	2020	2641	2474	4240	1813	11344	1821	2871	1753
yccD	b0999	2431	5509	7675	15083	4300	6482	6233	5464	8150	8443	9936	4312	28156	8338	5081	2543
cbpA	b1000	3592	15151	8007	26126	5233	16387	4091	8009	13348	4660	16064	3672	19948	3856	8120	2713
yccE	b1001	24046	5352	12512	6214	19698	3005	11192	1663	4245	24634	2514	7640	5313	4399	1494	3439
agp	b1002	6182	13861	6538	16945	4808	13646	4100	10780	13019	4362	15524	4107	30475	7043	5928	2901
yccJ	b1003	9482	5125	10022	19140	12095	2950	4651	1989	6725	11968	8183	6189	19336	7162	4217	3513
wrbA	b1004	6792	12066	6362	15775	4601	10047	1893	3584	7107	4034	8778	5131	22733	8874	3520	2691
b1005	b1005	2583	5704	4555	8820	3338	8151	6321	4127	5635	5753	5205	2962	12423	3874	2241	1757
b1006	b1006	1804	17337	1571	12245	1855	8422	1401	3868	6674	2507	9134	1798	19690	1965	3915	1603
b1007	b1007	2738	9988	4393	17048	5001	14634	3614	6251	9789	4910	8922	2889	37995	8261	4271	2212
b1008	b1008	1699	10586	3144	19300	4804	18501	4289	8739	11381	4036	7573	1760	22171	2649	3569	1325
b1009	b1009	2113	13403	7889	29296	4656	19627	6656	9730	15823	5878	18552	3198	46352	8633	6675	1926
b1010	b1010	7782	2345	6104	6012	9575	1546	9389	1866	3517	13237	5506	7279	7547	6614	1204	3000
b1011	b1011	2370	6424	3553	10440	4609	8287	3986	5052	8284	6544	4308	2765	13231	3368	3360	1867
b1012	b1012	1465	11245	2133	17882	1595	12312	2189	7366	7599	2910	9528	2171	17954	1838	3953	1434
b1013	b1013	2134	8421	4243	12318	4078	9593	6501	8369	8890	5671	9529	3161	32525	7373	4936	2635
putA	b1014	6383	8769	5610	14657	4737	5335	7881	11812	6278	4515	7138	3872	19684	9876	1956	2317
putP	b1015	4015	17103	6719	28523	5420	15806	4375	11008	13030	3896	19154	3038	34159	4778	10754	3205
b1016	b1016	5044	5450	5109	6102	6620	7218	6394	2800	4759	8720	2961	2707	8498	2823	1090	1343
b1017	b1017	3377	14826	4061	17689	5222	16999	3963	8339	9976	4829	11285	3133	25408	4666	3542	1821
b1018	b1018	2305	11888	3474	16398	5660	15358	7073	18067	15485	5057	14689	3001	51795	7320	7831	3255
phoH	b1020	1724	13555	1886	15305	1807	14999	2078	8959	8659	3007	9713	2046	24063	2459	4760	1610
b1021	b1021	2301	8722	3664	10502	3844	9752	4769	6406	8173	5231	5882	2109	22785	5648	1959	1503
b1022	b1022	2326	8977	2520	14770	4097	20399	2383	8498	10717	3767	8660	2444	22968	2113	3587	1411
b1023	b1023	1857	2374	2083	1678	5113	4460	5864	7103	4669	5257	1313	2411	3017	2280	3056	2795
b1024	b1024	1650	8654	3947	17111	2315	8067	4279	6363	6592	3141	10269	3851	7525	1907	4819	1481
b1025	b1025	1306	11003	5242	26918	3605	19217	5426	9364	16440	3795	16787	2377	40920	5012	10691	2118
tra5_3	b1026	4089	30890	11177	36826	4340	33185	2836	22820	29198	3952	30096	3541	64516	5343	14246	2479
b1027	b1027	1544	9066	5243	24809	3341	21744	3094	5729	13790	4790	22361	3168	22841	3761	7423	1761
b1028	b1028	1254	7015	8825	12630	4389	12513	7175	5046	10027	3682	8885	2074	27709	4179	4962	2394
b1029	b1029	1866	10059	3989	18960	2201	11972	3197	7009	10506	3662	13657	2323	22638	3707	5186	1705
b1031	b1031	2022	3538	3551	3724	3503	4022	3288	1123	1532	2634	3163	2683	2917	1459	1284	1718
b1033	b1033	4755	13714	4443	11714	4916	10459	3592	5970	6484	3204	11526	3346	16352	3377	3465	2234
b1034	b1034	5246	13140	9923	26261	6597	17434	4336	7738	12340	4410	18828	5748	29655	8082	4921	3004
b1035	b1035	3870	6732	8024	8456	7383	10543	9495	6205	9380	5763	10585	4388	25069	9333	5968	3573
b1036	b1036	3152	11586	4083	17103	3018	10198	3040	7862	11922	5010	11936	4167	19634	4091	4185	2322
csgG	b1037	1683	12411	2051	13564	2156	15226	2706	10515	11336	3328	12837	2279	21943	2214	5221	1748
csgF	b1038	1713	9996	2207	8267	1474	9615	1627	4341	7426	2821	8389	1998	14465	1705	2667	1532
csgE	b1039	1732	10959	2390	8900	2129	15388	3749	7789	9805	4226	9653	2098	21294	2176	4416	1905
csgD	b1040	2367	15036	1658	10579	1758	9173	2001	3853	6944	2683	10513	1869	16775	1726	4632	1781
csgB	b1041	1531	8262	2291	11620	2346	10218	3015	8020	9363	4110	7322	2552	20077	3431	4708	2195
csgA	b1042	1864	11707	3020	8929	2027	8001	1896	3344	5805	2594	7689	1792	13243	1688	2740	1551
b1043	b1043	1889	7434	4963	14123	4000	9221	6293	7005	10163	4665	9377	2687	32843	7151	4262	2334
b1044	b1044	4089	8143	3973	10333	4730	8424	4311	4714	8024	11077	6383	3514	14679	3003	2316	1769
b1045	b1045	1609	9471	3773	15581	4110	14376	6829	13561	10158	5474	8716	2498	48084	6402	6360	2491
b1046	b1046	3260	19554	2759	22672	2526	22824	2009	10996	16336	4410	14025	2815	32312	3065	5466	1775
b1047	b1047	2911	18100	3690	23492	5648	25512	3405	14218	16505	4112	18729	2980	50982	7371	7219	2308
mdoG	b1048	22708	17142	30293	34198	33808	28225	16137	13281	26776	16904	31392	21483	49858	30955	12465	14748
mdoH	b1049	8076	13929	15067	26095	9249	16152	5258	10225	18763	5696	24658	7349	33299	9022	7992	4213
yceK	b1050	2826	6446	4566	11552	4175	13775	4313	5538	7712	6254	6740	3403	13688	3334	3475	2322
msyB	b1051	4288	12596	10613	27607	5183	15731	7376	7820	16665	7338	21505	5882	33242	12200	8812	3441
b1052	b1052	3051	2248	4251	7823	6116	3908	7151	5279	5375	10635	1931	2619	4418	4302	2188	4106
yceE	b1053	2510	17588	5323	35756	2671	19272	2701	9994	15051	3744	20476	2938	23094	2482	7808	1920
htrB	b1054	4829	14598	9556	31632	9699	28514	5917	10406	22549	5181	25376	4757	48607	10291	11710	3845
yceA	b1055	5503	12724	12240	30502	9659	18092	8034	11727	17039	6412	19841	6014	45939	11576	11633	5785
yceI	b1056	2765	7315	6483	16960	4469	9578	3626	4564	8160	4714	12160	4591	13540	3654	5652	2646
b1057	b1057	1393	9176	5111	19811	3927	14676	5511	9085	12682	4567	9329	1985	33735	4832	9139	2627
b1058	b1058	4931	3908	6303	7492	8478	5508	9793	2048	3666	7185	4223	4504	9362	3742	2561	2289
b1059	b1059	3447	8928	11116	25001	11581	19798	7984	9549	15694	5672	16635	5726	26738	8725	7819	4005
b1060	b1060	3319	7359	5679	12969	5484	8369	7934	4312	9671	6319	11664	3794	22775	8040	3139	2299
dinI	b1061	4013	9111	6777	12948	4473	10024	4733	4132	6790	4878	10480	3481	20493	7185	3694	2042
pyrC	b1062	8673	16049	5172	11519	4384	10015	2632	4355	7831	3548	9132	3929	22201	7114	3930	2608
yceB	b1063	3924	11269	7582	19779	6048	12858	5808	5638	10219	4543	17267	4790	20699	5091	3987	2300
grxB	b1064	6356	10235	7715	15156	10457	14089	7624	7345	11261	7704	13417	6102	23661	10388	4693	3730
b1065	b1065	1974	14057	5073	34479	4946	26191	3573	12479	22238	4311	24492	2803	52420	5470	13292	2388
rimJ	b1066	3376	7580	8617	20156	5968	11200	3630	5142	10752	5281	11345	4300	15537	5782	4552	3240
yceH	b1067	4268	16007	4038	18737	3052	11972	3159	8337	144	406	11321	3584	19584	4262	4502	2166
mviM	b1068	3931	13264	5091	17501	3293	12255	2298	7021	10522	4088	10671	3457	20963	3888	5154	2328
mviN	b1069	3424	17492	6481	26974	5428	21369	5157	18744	19857	4626	21196	3187	65535	6780	11997	2934
flgN	b1070	2955	14035	4152	14068	2798	14129	1843	5759	8298	3066	9516	2784	22161	2740	3927	1737
flgM	b1071	1730	6422	7890	15753	4491	9338	5366	7584	8301	5669	7452	2887	20662	5494	4664	2683
flgA	b1072	2842	12137	4101	16396	2985	15974	2686	7967	10217	5008	8165	3133	23604	3280	4491	1732
flgB	b1073	2850	12696	4984	19365	4604	15004	4125	8771	8772	4131	11339	2785	46128	8870	5034	2082
flgC	b1074	1667	8071	3940	15861	3985	10763	2067	4817	587	806	6951	2433	18843	2466	3509	1646
flgD	b1075	1834	15175	3582	19282	4258	20969	4394	11756	13917	3946	16039	2587	55651	6188	7198	2110
flgE	b1076	1733	13843	5238	34353	3145	20902	2922	9178	17089	3507	22279	2443	31928	3106	8559	1791
flgF	b1077	1479	11250	5894	25587	3685	18776	7147	8616	14737	4070	16849	2507	44687	4874	8552	2235
flgG	b1078	2049	18880	3975	27051	3127	20503	2626	8096	13593	3302	20167	2127	24950	3080	7436	1720
flgH	b1079	1489	11517	4350	25678	2413	16524	3421	8529	15604	3923	20091	2313	34744	4269	9218	1827
flgI	b1080	1666	17593	4276	32141	2235	17459	2370	7324	14918	3178	20716	2161	21947	1975	8421	1685
flgJ	b1081	1575	10329	5679	33639	4109	22256	7261	12516	19373	4116	25779	3190	43343	6191	10608	2329
flgK	b1082	1703	18914	4404	36979	2715	28374	2957	10855	20758	3424	24407	2057	32174	2412	9653	1648
flgL	b1083	2195	16758	5329	31297	4508	25866	4109	9965	21718	4030	24060	2637	58260	6042	11016	2220
rne	b1084	7752	3526	14944	35298	9647	4513	6240	8079	6844	8910	12357	7238	15999	11415	6970	4975
b1085	b1085	4660	8892	7346	12518	10898	12633	11637	8292	9216	5746	10582	5932	34090	18572	3927	3506
yceC	b1086	8012	10135	6150	14252	6449	11188	3406	5454	7232	4949	7447	4485	25102	8954	4073	3875
yceF	b1087	5888	9931	6168	12919	9339	13540	6337	8202	13201	6362	12163	5754	28385	11044	4883	3125
yceD	b1088	22554	5006	18778	6837	22904	6230	8001	3067	3891	8863	4260	13832	9784	16346	1349	5178
rpmF	b1089	24237	2569	17400	3127	21847	1986	6360	991	1106	5936	2603	12336	3866	11743	772	5130
plsX	b1090	16987	11864	9097	8620	12081	9110	3709	2999	5254	4828	10025	6508	13550	8311	3934	5075
fabH	b1091	16709	8863	34645	21595	21865	11188	12794	7463	11546	11745	13219	17937	18736	20086	5798	10885
fabD	b1092	27569	9639	15733	7656	14091	5696	5369	2958	4360	6495	6135	10105	11218	18837	2408	8446
fabG	b1093	26841	7494	23356	8398	31687	8236	14408	5132	6793	18193	6812	26959	10652	21783	2603	15118
acpP	b1094	23215	4122	15741	3785	15962	3340	4997	1413	2207	14060	2640	13432	7192	18474	1086	8755
fabF	b1095	24662	9700	27665	12473	32240	11774	11529	6535	10817	12534	8763	18481	14007	19364	3954	8958
yceG	b1097	2824	10603	4182	14063	2906	6039	2848	6420	8350	3375	13900	3130	17910	3025	6501	2407
tmk	b1098	2824	7866	5780	13355	4685	10368	5851	7223	10266	7187	12062	5426	16983	4454	4382	2505
holB	b1099	12002	2499	10887	2638	28479	1997	9714	1880	3910	30138	2004	7348	3194	5290	952	4582
ycfH	b1100	6365	15904	5949	16030	7269	16933	7194	11613	11196	5744	7119	3526	43123	12996	5373	3260
ptsG	b1101	6525	16934	11335	29171	12745	20235	5024	8790	14091	5515	20345	4920	23976	6826	8540	4701
fhuE	b1102	1952	17326	5030	38378	3006	18889	4161	16695	25248	4188	33883	2830	48060	4247	16509	2381
ycfF	b1103	9182	8166	7668	9732	11982	12387	7345	5251	7203	8392	6120	5948	15430	10672	2338	3265
b1104	b1104	5873	8226	6640	11161	7744	10477	8273	7000	6555	6177	8330	4602	26765	13481	4106	3953
b1105	b1105	6204	13170	11241	24455	5653	10170	3490	5257	8875	4822	11224	4315	17097	5692	3768	2587
b1106	b1106	6653	17892	6275	20719	5160	13423	2686	6541	13487	4919	18294	5278	35924	7165	4934	2814
b1107	b1107	6848	10675	21016	32170	14194	20979	9464	10201	16990	7891	18688	8421	46455	19279	11536	7994
b1108	b1108	9720	10920	10863	17053	10938	11774	5410	5965	9592	8856	13334	7606	24030	13991	4679	5141
ndh	b1109	9339	15889	6272	13626	5045	10828	2782	4111	6808	3523	9737	4339	19997	6065	4043	3477
ycfJ	b1110	1745	7101	6355	21281	2641	7679	10309	7017	9178	3837	11403	2960	18705	3757	6213	2155
b1111	b1111	2920	12304	7248	25021	5197	20204	2999	6897	12658	4304	18894	3135	26679	6612	5664	2216
b1112	b1112	1673	10341	5380	20170	5667	15433	7457	7247	11049	5807	14323	3095	26442	4733	4930	2178
b1113	b1113	2502	11874	4977	21743	2877	10511	2647	5837	10105	3029	7927	2021	16958	2387	4374	1724
mfd	b1114	7016	22772	9244	32718	8500	22263	7188	22300	21395	4964	25090	5413	56803	10936	13011	4584
b1115	b1115	1227	9834	5777	26389	3414	13544	4992	9095	15403	3797	15585	2249	38954	5252	9542	2119
b1116	b1116	4334	11874	4078	14982	4408	13046	3234	7653	10469	4033	10064	3710	19428	4777	3988	2317
b1117	b1117	6397	14555	6846	17152	7799	15538	13723	13862	11593	6914	15094	5579	46445	12652	6501	3614
b1118	b1118	3792	11357	10348	31414	5580	13617	5803	11655	17303	5267	23348	5427	32254	6887	8434	3393
b1119	b1119	6504	17207	3337	10122	6598	17419	2825	5875	10738	4165	18793	4888	25245	5700	4937	2739
b1120	b1120	6834	13436	5758	16391	4148	12741	2822	5480	9485	4559	9594	4275	24702	6416	4254	2693
b1121	b1121	2307	10978	3271	14768	3287	13043	4917	9337	12634	4604	11793	2707	35000	5659	4459	1967
b1122	b1122	3320	6943	3832	7758	4223	9465	3945	5566	6711	3490	7678	2673	12675	2774	3601	2352
potD	b1123	12583	15853	10464	16749	11390	15358	5102	7156	12171	6496	9772	6146	21564	10390	4952	5219
potC	b1124	4278	12544	7376	18759	8995	18630	4796	11276	13202	6572	18975	5820	49994	12399	7081	3977
potB	b1125	5190	16592	4916	18209	4861	16262	2575	7753	13274	4380	11715	2738	24188	3462	4293	1844
potA	b1126	5133	16255	9135	21069	10475	24807	5469	13440	16376	5588	17964	4532	59665	10275	8242	3845
pepT	b1127	3565	16414	7352	27480	4657	15634	4217	8209	19759	5201	22942	3960	20965	3321	6370	2441
ycfD	b1128	5680	17557	6611	22158	7634	21144	5030	14018	13042	4283	16200	3940	52058	12629	6683	3077
phoQ	b1129	3714	3108	5162	3371	3981	2400	3326	1253	1990	3689	2683	2290	3608	1690	1459	1979
phoP	b1130	4877	13475	12370	32614	13964	26501	5230	9597	20316	6714	30304	7813	32248	8077	10347	4915
purB	b1131	22041	14307	10315	9416	5501	6686	3108	3721	5420	4613	6635	6821	13928	11003	3379	4298
ycfC	b1132	11778	8967	10971	11710	7792	10466	5873	6050	9299	7101	7204	7740	16584	12263	2797	3143
ycfB	b1133	14818	20653	12725	22846	14853	24525	13144	16788	17165	7443	21614	10144	61093	21406	8363	6403
b1134	b1134	5882	7721	3683	4711	4015	4339	3823	1751	2416	2872	4961	3432	9131	3353	2381	2444
b1135	b1135	7975	11328	10777	16824	7020	10822	3971	5104	10873	7594	15205	7417	15491	6064	4872	3321
icdA	b1136	19943	12075	20451	17979	25534	15525	10323	8731	12641	10200	13168	17046	21020	22950	3869	7679
b1137	b1137	2325	12279	9363	24645	6358	22137	5216	7815	15619	4466	18215	3420	39719	8216	7973	2654
b1138	b1138	4517	913	10691	2133	15073	1497	15027	1435	2915	11687	1554	9613	13783	6377	3765	3997
lit	b1139	1836	9930	2144	10597	1841	12628	1847	5495	8550	3246	7855	1940	14124	1959	2929	1562
b1140	b1140	1279	15532	6890	17313	3122	24191	2551	11435	16465	3867	17687	2246	51496	3164	6485	1984
b1141	b1141	1916	6459	5690	17082	5976	9210	8796	6536	7555	3967	13328	3865	19798	6035	4611	2030
b1142	b1142	995	4014	3379	8136	4975	6355	3356	2354	2455	2884	4121	3250	9040	3078	1599	1461
b1143	b1143	1746	7156	5451	14854	4389	11506	5343	4051	9425	4461	13234	3192	22622	5029	4689	2202
b1144	b1144	2021	6510	4693	10164	2957	10105	3908	2847	5943	4584	10272	3447	8930	2060	2970	1959
b1145	b1145	3751	8425	4860	12927	5164	13926	2737	6126	9983	4472	12049	3998	20952	4890	3723	2557
b1146	b1146	2986	9042	9862	18375	5626	15572	7743	5598	11213	4574	13208	3300	33325	8331	6113	2893
b1147	b1147	1955	4857	2835	9942	3348	8524	2234	4217	5272	3709	5698	2743	11711	2257	1948	1360
b1148	b1148	1588	8664	6557	18020	3758	13286	9662	9299	8126	5648	8832	2610	29669	6659	4238	2120
b1149	b1149	2214	15282	2298	17631	1637	13141	1798	8508	8980	2868	13938	2237	9852	1559	4112	1396
b1150	b1150	3436	9886	3581	12146	3494	10143	7991	8822	10709	5256	9284	2906	25794	5674	3303	2122
b1151	b1151	3746	8043	4928	10457	5061	9622	2924	3667	3912	3396	5626	2694	13072	1965	2863	1505
b1152	b1152	1900	19062	3531	19594	3593	27096	7400	18112	14283	5407	20490	3120	57313	6962	6503	2618
b1153	b1153	1631	7302	2267	11310	1519	6562	3477	5988	282	544	6437	3112	13533	2332	3137	1749
ycfK	b1154	1684	12548	3810	18045	3203	16530	9405	12035	13403	4248	13546	2483	48056	5306	6471	2072
b1155	b1155	1748	8824	3768	17321	2073	11493	3611	3703	8333	4538	11300	3439	16175	2476	4699	1818
ycfA	b1156	1429	12058	10072	31264	4460	21071	6457	11472	15129	4207	17002	2428	49496	6232	9625	2356
b1157	b1157	1450	11877	3193	17695	4229	19702	6052	13105	13068	4003	13808	2459	32406	2787	7307	2341
pin	b1158	2179	12601	2910	16082	2004	14262	2312	7539	10588	3269	9737	1891	18601	2287	4409	1626
mcrA	b1159	3885	9936	2681	10115	2560	8236	6283	8528	7156	3834	7393	3423	20619	4222	5366	3053
b1161	b1161	5735	3172	8822	16478	6579	1855	10846	2808	4149	4347	5314	3389	12824	3401	2545	3249
b1162	b1162	4295	9725	4915	12009	4139	13619	3502	4859	8068	4103	9971	3326	19050	3736	3417	2077
b1163	b1163	1530	14320	3673	27912	3375	26383	2414	8226	15594	3307	22032	2261	27235	2744	6165	1592
b1164	b1164	1774	2554	6469	10458	4578	4734	8748	5494	9428	6089	7426	4040	17479	5885	3284	2371
b1165	b1165	4190	4868	5083	8789	4743	7323	7209	2797	6623	7021	9999	4693	8108	2795	3605	2619
b1166	b1166	1293	6955	5550	13536	2680	14001	5672	4555	9763	4257	10507	2267	24313	5136	4686	2187
b1167	b1167	1853	4941	3339	7265	3756	10326	2431	2981	6145	7522	5813	3116	10632	2403	1603	1485
b1168	b1168	1066	11039	3668	34579	2211	23664	3345	11448	21086	3579	24052	2306	28246	1864	9165	1490
b1169	b1169	1676	19674	3025	23683	2861	24914	5606	24645	20355	4090	21777	2517	63286	4718	8598	2073
b1170	b1170	3268	21027	3190	26921	2496	23067	2157	13779	16473	3402	18719	2825	38417	2865	5594	1656
b1171	b1171	3353	13720	3622	13149	3270	17292	5974	9111	11867	4801	10861	2640	35856	7160	4162	2155
b1172	b1172	3675	8414	3161	9504	5733	10878	4002	5130	7471	4071	6181	3088	12517	2589	2709	1737
b1173	b1173	2328	9061	4698	19199	4188	19217	5278	9928	10171	4999	15417	3101	31863	5708	5207	2209
minE	b1174	5781	6955	3404	4758	4129	4088	1970	3033	4886	4267	3836	3727	10751	6228	992	1759
minD	b1175	20451	13027	23467	19068	35369	20560	14820	11133	14843	10903	9563	11436	51643	41718	7795	12536
minC	b1176	14513	16434	12425	18176	15991	17240	5998	7623	10854	7939	11002	8905	26136	15449	5080	6902
b1177	b1177	6613	9970	3846	9893	3423	11029	4562	5110	9203	8313	5721	2583	13350	3215	2465	1872
b1178	b1178	2497	5907	3836	10390	4607	10353	7272	8591	8322	5122	7738	2839	23446	5640	3937	2715
b1179	b1179	1807	2054	6285	4636	3041	2492	10223	2443	2513	4365	1986	2722	2677	1987	725	1544
b1180	b1180	2520	9632	3271	11724	3082	6510	3847	5959	4549	2921	7816	2513	17150	3051	2422	1935
b1181	b1181	2221	14807	10915	25126	6006	32556	5981	9212	18600	4399	19280	3024	58935	9221	7868	2585
b1182	b1182	16660	2829	11498	4096	2963	382	20117	2245	3284	18512	342	2345	7446	4330	174	1355
umuD	b1183	1774	9618	2394	11784	3031	13633	2602	6463	11025	4374	8449	2186	19690	2166	3515	1540
umuC	b1184	1562	12905	3623	23820	4197	16020	5234	18126	14014	3780	15571	2591	49428	4758	10350	2257
dsbB	b1185	4579	13953	3605	12563	6350	16115	4100	9713	9403	4808	8996	3272	21697	5401	4674	2301
nhaB	b1186	4513	18984	5138	23426	4633	18250	2600	7592	14449	4153	16009	3378	30334	5036	6724	2599
fadR	b1187	3736	10473	4051	10617	3292	8442	2418	3709	7015	3823	6594	2898	18911	5158	3051	2356
ycgB	b1188	6233	8159	3491	693	12403	1507	8613	3217	4247	4637	12813	6821	12345	7529	2332	3765
dadA	b1189	6825	14901	9891	27526	8598	11311	5189	7460	12027	5106	12798	3557	20728	7650	5936	4066
dadX	b1190	4224	10422	9794	25319	7981	13987	7411	10115	11752	4753	16697	4376	26225	8094	9393	4312
b1191	b1191	2690	17328	5447	35493	3847	24926	2501	9777	15285	3741	19645	2644	24649	3126	8892	1992
b1192	b1192	2086	11154	7922	31528	6182	23779	4958	9346	17314	4932	23134	3423	49686	8717	9505	2819
b1193	b1193	4022	9635	6272	14526	6173	13276	3434	3730	7262	5126	12607	5066	11161	3717	3714	2833
b1194	b1194	2112	15019	7555	32827	4945	23316	5818	11956	18511	4211	19185	2506	47687	6833	9727	2353
b1195	b1195	3607	5855	2692	4871	1439	4226	3188	1761	3994	5333	2883	2494	5501	2116	1622	1832
b1196	b1196	1617	1108	4138	4543	9848	3409	3461	601	480	2897	881	2399	15666	4945	7109	3964
treA	b1197	4098	25071	7098	31286	5299	33162	3267	19445	24732	4845	25290	3971	55714	7181	10707	2708
ycgC	b1198	11600	11419	21668	23368	18265	19622	8910	9381	15119	8100	20861	12677	28230	16122	6691	5737
b1199	b1199	8761	7609	6158	6656	4812	4274	3569	3095	3162	3793	4456	4295	13066	10072	2636	3723
b1201	b1201	3748	20188	2587	14321	2588	15838	2583	7695	11713	3729	12509	2546	23932	2786	7534	2072
b1202	b1202	2333	9609	5596	14046	5093	16359	5157	7295	11148	7700	12208	4119	27618	5586	4442	2050
ychF	b1203	4819	2123	7514	2400	5449	1937	5323	1005	1251	3694	2161	4587	2673	3886	957	3030
pth	b1204	7797	14565	6896	14618	5482	8124	3492	4429	7731	4269	14094	5376	21047	7415	3216	2843
ychH	b1205	2987	4829	3083	8199	3726	4562	5424	4748	2999	4190	2396	2425	8076	2337	3941	2999
ychM	b1206	6353	23452	4130	19537	3364	15758	2761	8293	9219	3435	13837	2926	20823	3184	4631	2160
prsA	b1207	11218	7529	5740	10390	14910	2678	13690	7858	13706	9583	10806	6186	13677	7259	6133	4209
ychB	b1208	9029	10366	9835	13596	6231	9339	6696	7791	9675	7229	7434	7241	19137	9455	4850	4901
hemM	b1209	13704	11489	6612	5220	15134	3154	7849	2362	5847	13542	5804	4764	19541	7206	2763	3068
hemA	b1210	4127	12452	4182	10010	3425	8646	1952	3009	5409	2896	6244	2347	16145	3783	3036	2188
prfA	b1211	3927	9381	10526	28739	4027	10089	5370	8899	13978	4614	21688	5604	22226	6046	8241	3804
hemK	b1212	5335	11103	5792	16773	7096	13962	3591	6500	11665	7281	12477	5563	17809	4466	3761	2038
b1213	b1213	3952	10093	3156	8752	2598	7813	2365	2788	4176	2889	4475	2207	8942	2349	2068	1791
ychA	b1214	4297	5180	2186	580	7450	3216	5653	557	399	2884	6621	4057	608	1602	217	1430
kdsA	b1215	14483	17111	9977	17197	8716	10954	4374	5433	10091	8915	11265	7686	25336	11959	3231	5295
chaA	b1216	4586	17220	7940	23195	5087	24480	3385	13372	16517	4487	17371	3495	40999	6253	6291	2304
chaB	b1217	1800	8160	5032	13930	3506	12307	4238	5471	9238	4853	6571	3018	15754	2752	2872	1900
chaC	b1218	2384	14183	3840	19716	3623	17886	3103	10973	11596	3800	15084	2668	43770	5932	5627	2021
ychN	b1219	3549	12534	5149	15386	3730	12733	3211	4416	7094	3877	8863	2828	18368	3544	1907	1586
ychP	b1220	2762	17953	2582	19280	2355	16772	2422	9270	12162	3366	12069	2386	25884	2564	4501	1660
narL	b1221	5066	13730	3648	10227	3326	9167	2049	3980	7528	3878	7667	3037	20338	4958	3316	2534
narX	b1222	1857	12156	3728	22616	3842	22003	2324	11957	14526	3855	15639	2862	21914	2638	5888	1913
narK	b1223	2111	21808	4629	37986	3051	22349	2284	10794	20243	3774	24589	2318	27545	2364	11252	1938
narG	b1224	1682	10990	3343	15095	1777	8367	2380	5772	6530	3173	8369	2752	15301	2195	4333	1588
narH	b1225	1382	17410	2258	23963	2042	21926	2754	13162	15011	3317	16720	2172	31378	2298	6169	1422
narJ	b1226	1786	14098	2200	9859	2803	9459	1808	3849	4607	2505	8354	1772	14897	1596	4138	1769
narI	b1227	1780	10389	5690	30654	2237	11571	2946	6701	15816	4329	20198	3190	16650	2586	7214	1803
b1228	b1228	6775	14575	4452	16622	5081	8520	5142	6920	16026	6758	15647	4937	23218	4914	6298	2640
tpr	b1229	4040	8905	6017	13017	5779	8321	3337	2979	4492	3759	9035	4407	13751	4471	5365	2544
purU	b1232	8499	11683	5114	9352	4979	7865	3493	3960	6610	4830	6470	3903	11357	5787	2378	3284
ychJ	b1233	4429	8063	4734	7245	3601	6425	2818	2631	4130	3368	5486	2841	11782	3975	2524	2564
ychK	b1234	4782	12667	3776	13916	7530	15550	3206	5832	10270	3416	10064	2749	16146	3155	3001	1393
hnr	b1235	3773	16294	7204	29210	8141	28209	5685	11457	20923	4962	28111	4706	39517	6121	10536	3155
galU	b1236	8446	10722	12909	23360	13916	19047	4990	8280	14687	7833	19151	10755	19892	8546	5295	4522
hns	b1237	21282	6905	22158	9803	19332	4989	8815	3165	5559	13808	8808	14992	11058	16821	3705	10294
tdk	b1238	2808	9226	4243	13727	4954	17831	5395	11774	13376	5527	12326	3864	23296	4583	4573	2585
ychG	b1239	3651	12461	2816	10288	2488	7346	1783	3818	5360	2730	8336	2410	14046	2253	3514	1789
b1240	b1240	9049	10566	6114	8397	6605	6542	12415	4724	8077	14622	8568	5342	16298	6554	2391	2187
adhE	b1241	43306	17020	23494	12778	22071	9671	10764	4169	7711	10454	13618	16143	19811	23776	6666	13758
ychE	b1242	5631	804	2150	418	1954	315	3080	270	179	2754	235	2259	558	1580	166	1518
oppA	b1243	22204	13068	33713	28379	34531	19806	18869	10089	19871	20556	25987	22725	46060	33825	13387	20465
oppB	b1244	8344	18969	11630	26916	13332	26639	4844	10318	23725	6076	31673	6968	30771	7043	8333	3705
oppC	b1245	8539	19056	14787	30435	21707	36600	9810	12530	25670	7971	26175	8079	60322	16686	11997	6481
oppD	b1246	11286	13913	16491	22737	14762	13831	6305	7200	10653	6179	15634	7927	17156	8347	7176	5385
oppF	b1247	6667	11923	14692	27007	9726	16078	5959	7991	17149	8178	25991	9182	29833	9623	10853	5530
b1248	b1248	4032	9555	4480	11243	2820	5890	2624	2085	6804	4268	8544	3478	18412	4165	3246	2077
cls	b1249	3662	13155	4345	15238	5953	15597	4242	10471	14556	5599	11325	3634	33531	4987	4457	2629
kch	b1250	2703	23155	5079	37946	4398	29474	2397	11438	23737	4119	29568	2746	32504	3227	11005	2244
yciI	b1251	2041	4670	5181	12881	5886	9394	8782	5173	7646	3704	8951	3547	8618	3217	3163	1988
tonB	b1252	5764	14760	10061	31832	9742	23877	8337	11091	16603	5992	21696	5698	41524	10908	9548	4302
yciA	b1253	4240	6060	2740	5466	2155	4314	4056	2322	3607	3180	3116	2763	6455	2345	1613	1843
yciB	b1254	1876	4010	2672	4198	2547	4808	3819	2824	2843	3082	2486	2264	5347	2364	1435	1488
yciC	b1255	6089	14695	4260	11262	3692	9361	2591	3988	6138	3076	8799	2876	14754	3643	3561	2350
yciD	b1256	2607	13956	3879	21031	3392	18295	2561	8404	12907	3775	16015	2526	20058	2574	5671	1810
yciE	b1257	4712	2842	7072	10708	7011	3658	9172	5495	6288	8497	2351	2627	10156	3767	7066	4805
yciF	b1258	4406	19835	2392	13215	3558	18722	4152	14401	13764	3827	14169	3044	36527	5731	7271	2412
yciG	b1259	2544	11188	2284	9939	2108	8974	2760	4900	3850	2931	6136	2282	11371	2114	2523	1748
trpA	b1260	2545	13309	5670	23436	4170	11287	3421	6208	9483	3487	13128	3289	21641	4924	5047	2328
trpB	b1261	2324	12259	7521	36142	5608	20185	6957	11952	17543	4505	23398	3650	47433	7850	13857	3989
trpC	b1262	2339	15978	4938	28548	3872	18801	2626	8201	15695	3859	18716	2473	27586	2711	7788	1993
trpD	b1263	1151	15866	5045	41704	3039	21827	4388	16389	20736	3754	23072	1982	54519	3332	14272	2251
trpE	b1264	1542	16735	3703	28610	2784	20252	2440	8054	14287	3523	14070	1884	25135	2567	4800	1036
trpL	b1265	6367	7680	11713	18273	1235	1045	3076	523	12330	6010	13797	4484	29962	7508	8775	3363
b1266	b1266	3442	9885	3810	12606	2619	7373	1945	3171	4724	3072	5517	2769	14067	4333	3030	2462
yciO	b1267	3801	11690	4716	14736	3593	9338	6031	9691	9346	4930	8671	4150	17492	4801	6486	3532
yciQ	b1268	4841	30962	3036	25841	2300	18915	2306	9086	17543	3737	17295	2338	28412	2671	7364	2153
yciL	b1269	1938	3194	2900	4515	3125	3804	8532	6261	2614	3465	2004	2385	7843	3311	1578	1766
btuR	b1270	3616	13530	2497	9360	1868	7390	1542	3233	6017	2983	6099	2084	13543	2473	3381	2028
yciK	b1271	2456	10325	3669	13467	5134	14406	3161	6686	11716	5551	10538	2970	24152	4719	4210	2247
sohB	b1272	8363	16271	4781	11254	5029	10605	2755	4456	7206	4053	14342	4393	19573	5661	4845	3383
yciN	b1273	11355	3838	4577	4376	3127	2976	4538	1515	2399	3953	1723	2652	4596	3525	731	1609
topA	b1274	7305	16076	12560	34901	12739	22664	12629	15263	19550	7355	23166	7811	31188	9232	14885	7665
cysB	b1275	5059	11812	5396	14712	6693	12060	3126	7173	8249	5342	6620	3302	20666	6242	4052	3224
acnA	b1276	3530	11339	7566	19918	4520	10895	4843	8569	15008	5219	16344	4719	23696	5158	5952	2621
ribA	b1277	6151	9306	5725	9344	4482	7459	5155	6006	6252	4442	5902	3800	15705	6462	3612	2893
pgpB	b1278	2769	11901	3112	10386	2639	8740	2268	3862	6398	2944	8425	2453	16893	2963	3571	2081
b1279	b1279	7244	13761	6028	15424	9002	10595	6297	5398	11932	7652	10407	3914	20570	5936	3560	2015
yciM	b1280	3265	12407	4102	10927	2543	7895	2298	3821	5842	2967	7851	2599	17360	2993	3456	2105
pyrF	b1281	4636	15270	3853	13246	3319	9509	2619	3321	6375	3444	8447	2904	16240	3571	4929	2687
yciH	b1282	7324	23562	5458	17076	9739	33843	4000	8201	17277	7882	19957	4870	25055	7434	4157	2001
osmB	b1283	4808	8491	6799	11542	6019	7754	3629	4640	6048	6720	5616	4148	16081	3762	4865	2986
b1284	b1284	4479	14996	3704	13119	7076	20241	4486	13684	11399	4150	18708	3880	29287	6375	5392	2735
b1285	b1285	3361	17304	3573	19278	2730	11173	1894	4626	10155	3384	15348	2789	22996	2895	6105	2267
rnb	b1286	7781	16673	14327	33548	8758	15336	5885	9952	17222	6311	26541	7978	35066	10339	9287	4771
b1287	b1287	4608	16875	3698	15798	3500	11449	2035	4932	7420	3347	10796	2770	18644	3231	5091	2688
fabI	b1288	16966	10069	17572	13101	18094	13530	11161	8133	11326	10996	11206	12317	19570	19285	3925	5667
ycjD	b1289	5370	8087	5136	10462	5721	8495	6935	4530	8562	7556	7503	3222	13032	2542	2712	1475
sapF	b1290	4141	15035	4062	15960	3514	16223	2340	6909	10331	3665	11287	2657	19647	3013	3582	1726
sapD	b1291	3584	13367	6270	17970	6568	16991	4424	10742	14434	5065	16798	4100	50140	10090	7001	3089
sapC	b1292	3100	11707	4162	17183	3207	13971	2567	8614	12855	4870	10538	2891	23592	3874	4005	1812
sapB	b1293	2384	14869	6791	23957	5079	22775	3672	13421	15885	4486	16445	2736	58483	6661	8061	2458
sapA	b1294	5167	20973	5739	22185	3775	16201	3001	9613	12337	4173	13632	3689	34593	5732	6539	2805
b1295	b1295	3351	6262	7648	10440	2147	3175	2603	1782	4251	4784	4986	3111	9748	2990	1888	1608
b1296	b1296	1409	18270	2550	26442	2705	23637	1999	12188	18187	3890	16802	2608	33684	2859	6801	1574
b1297	b1297	1485	12765	2224	17868	2433	18792	1763	8293	12645	3119	10930	1926	23552	2260	3482	1308
b1298	b1298	1631	9031	1610	8057	1726	7337	2974	2573	3844	2564	5631	1962	14571	1978	2489	1602
ycjC	b1299	6939	18605	6022	26015	6374	16647	5068	9630	18438	6493	17593	4289	35045	6018	8057	2650
aldH	b1300	1998	20846	2786	15349	2242	11153	2207	5031	9566	2750	10644	1553	21277	1773	6246	1710
ordL	b1301	1035	10915	1734	13455	1819	13849	1887	8084	10719	3589	9340	2081	19714	2137	4340	1454
goaG	b1302	1355	12670	2579	17047	2269	16888	2346	13860	11530	3457	11743	2220	35402	3774	7074	1902
pspF	b1303	1696	13315	6534	19252	4151	23682	2715	10154	13009	3660	13070	2246	46221	5096	5793	1954
pspA	b1304	5762	11199	9799	19127	7768	11661	3404	4591	9027	5365	12276	5564	8880	4932	6579	4683
pspB	b1305	1841	5543	6946	17675	4689	7531	9725	6660	8424	4738	12756	4047	19830	4978	7377	3223
pspC	b1306	2432	8657	6385	15889	4183	12249	3081	4246	6200	3356	12144	3327	6290	1559	4951	2273
pspD	b1307	2298	7662	7809	18478	3911	8005	9255	5913	6433	3992	11994	3636	21295	5460	7184	2869
pspE	b1308	4610	6421	10346	12656	7985	11334	7193	4654	7734	4727	11082	5002	13006	7765	4982	3361
b1309	b1309	2273	18057	2629	15442	2863	17369	2607	7861	11219	2858	13797	1926	22874	2109	5611	1650
b1310	b1310	2474	15666	2051	14284	1422	9491	2219	5721	8677	3231	8818	2339	21216	2154	5526	1739
b1311	b1311	1357	13600	2986	16463	2143	10477	1980	4518	7385	2714	8260	1944	24840	2288	5165	1647
b1312	b1312	1734	15877	3779	18732	5126	18346	3128	10214	13376	4849	15070	2725	27862	2991	6239	2078
b1313	b1313	1179	8405	4556	30141	4197	19443	3854	8263	13352	3894	16925	2314	22187	2688	6535	1561
b1314	b1314	1668	20524	1954	16261	1943	26955	2255	10663	13430	3090	14145	1969	31650	2395	4175	1483
b1315	b1315	1708	15044	3287	16199	2524	7965	2082	6574	9755	3026	16573	2341	22366	2140	6267	1705
b1316	b1316	1579	13878	2010	16169	1986	17749	4252	13939	14218	3557	12916	1964	29544	2517	8043	1733
b1317	b1317	2443	13377	2017	10646	1320	8119	1886	3135	5858	2720	8934	1950	13135	1845	3560	1776
b1318	b1318	2050	14275	3180	14208	2231	14144	2363	5144	8278	2760	11015	1795	15704	1767	5275	1677
b1319	b1319	1022	9629	2189	16368	1696	13043	4293	12192	11332	3986	8622	2133	26299	3035	6146	2007
b1320	b1320	2953	14399	4313	15901	3779	12466	3742	6061	7696	2891	19624	2368	19494	2056	9810	2154
b1321	b1321	3200	7604	9500	20770	4552	4841	8595	10016	13126	5238	14808	4509	19219	6191	7260	2795
ycjF	b1322	3844	13733	2702	10461	2045	7347	2541	4568	5160	2990	5624	2292	11435	2776	3360	2006
tyrR	b1323	5787	19690	13241	23396	7128	22356	4083	15045	17745	4804	18152	4256	48376	9656	7944	3075
tpx	b1324	15229	7063	22851	13890	27549	11164	9802	6005	9196	11780	11538	13518	29564	35811	4169	7860
b1325	b1325	5927	12303	3697	8396	3829	8268	2212	2905	4717	3198	9346	3124	13910	3437	4445	2562
b1326	b1326	1402	9784	4273	27233	2061	13003	2966	8804	17651	4385	19008	2693	20877	2354	7651	1790
b1327	b1327	1636	17811	2550	22173	2757	23455	4653	17317	15863	4591	13680	2504	25574	2546	6283	1900
b1328	b1328	1936	19805	2925	15505	3142	27133	2353	18287	15326	3600	22335	2597	64063	4681	6560	2257
b1329	b1329	3296	13853	5085	23353	3992	15190	2725	8726	15075	5017	11870	3367	26189	4509	6059	3048
b1330	b1330	5495	20322	3412	16063	2619	12367	2275	5922	12551	3495	12032	2720	22156	3271	5163	2155
yi52_4	b1331	16693	33555	28408	65495	26202	57446	18686	41607	44035	8185	55163	13725	65535	19473	49650	15984
b1332	b1332	3121	12069	4276	9664	5694	19494	3584	7864	10832	5655	12376	3675	35802	7329	3942	2802
ydaA	b1333	4910	8589	4820	12218	3258	6421	3509	2907	4834	3504	5871	3145	10648	3759	1902	1778
fnr	b1334	17549	9369	25028	18038	18391	11594	13019	8041	12282	12054	18554	18140	15693	16090	8784	10981
ogt	b1335	4398	10817	10082	28698	9354	19793	8174	9030	18907	7154	18587	6152	42153	13390	8968	3047
ydaH	b1336	2382	9861	5907	34125	3928	14307	5378	12113	16302	4173	22401	3044	31144	3435	10548	1954
b1337	b1337	5498	11263	3758	9633	4158	8904	3306	4090	9396	4998	7241	2889	19338	4947	4024	1977
b1338	b1338	1775	16059	2508	13612	1868	10020	2511	8589	7694	2963	12459	2008	20284	1905	4051	1664
b1339	b1339	2099	19563	2467	16717	2279	25938	1921	11139	16070	3447	16477	2277	33692	2686	5179	1589
b1340	b1340	2298	17067	3003	14723	1843	10515	1943	6297	6998	2669	9093	1998	20135	2314	4928	1822
b1341	b1341	2751	13031	2926	14959	3556	14811	2682	8426	10705	3927	13035	2743	20753	2589	3617	1383
b1342	b1342	2975	11239	3488	13002	2216	5260	2070	3678	6060	2986	11309	3081	14628	3051	4727	2074
dbpA	b1343	1781	8241	2731	9216	2792	7445	2542	3598	3700	2918	6405	2558	11740	1998	3063	1696
b1344	b1344	7375	3703	6501	7984	10292	5146	5295	2804	6139	13242	6224	5120	8648	3530	3281	3077
b1345	b1345	3000	23060	5919	42064	3716	25825	3015	11499	22702	3997	33218	2840	35106	3806	11573	2308
b1346	b1346	4343	5819	6990	9330	1439	3654	1836	1523	4810	10333	4184	2784	9340	2956	1178	1312
ydaC	b1347	8977	13159	5204	8076	10965	5639	9824	3002	8047	7605	8987	4548	17390	5377	2995	2260
lar	b1348	9450	7668	4824	2484	4923	3038	13418	2945	1635	2940	7548	3671	6279	1561	1163	1640
recT	b1349	1581	12102	7242	27212	3683	20006	5620	10631	16567	3909	18301	2214	38697	3696	11253	2507
recE	b1350	1554	7607	3112	11488	2587	11056	2689	5437	9770	3089	10667	2316	16380	1858	3372	1260
racC	b1351	1136	6399	4721	14652	2043	9631	7752	4498	9937	3439	12868	2153	20623	4131	5425	1868
ydaD	b1352	4127	6858	2471	6077	1348	4164	3639	2265	3767	3094	3166	2523	5844	1897	1911	1641
sieB	b1353	12787	17068	7539	10608	2232	2779	5578	3419	7338	9067	1411	2178	3503	1777	1001	1422
b1354	b1354	2632	14329	4140	16360	4648	19239	6299	9805	13055	5263	9003	2411	20653	2850	4548	1805
b1355	b1355	1500	7074	2401	6400	1546	3956	3171	1801	2673	2674	4960	2317	7060	1667	2481	1775
b1356	b1356	3257	8133	3887	10980	2492	6284	6527	6688	11083	6855	6861	3203	16758	4984	5537	3165
b1357	b1357	1801	455	3151	438	1893	360	3675	306	197	2768	195	2250	420	1626	194	1694
b1358	b1358	1967	8643	2685	11287	2983	8768	6789	7643	6716	5190	6666	2932	18114	3289	3553	2168
b1359	b1359	2576	17108	1959	17693	1935	11885	1901	6684	9898	3514	9189	2136	22960	2205	5356	1769
b1360	b1360	1525	3321	4223	2717	2978	2394	4360	1201	1485	2991	2667	2627	4214	1996	1417	1820
b1361	b1361	1680	11832	2938	14808	2637	16606	2607	10249	11770	4104	11549	2477	30272	3539	5132	2028
b1362	b1362	2484	10286	11104	16983	4614	12696	3355	7751	9892	4150	12720	3632	37320	6914	6320	2703
trkG	b1363	1807	15275	3536	23620	3863	24368	2805	14143	19224	3971	21154	2797	59056	6257	5987	1809
b1364	b1364	2064	4421	3022	5657	1924	4290	3344	1477	2537	3186	2965	2208	5279	2027	699	1205
b1365	b1365	3996	15479	4782	23500	2537	11304	5485	7634	15287	4678	15083	2851	36022	4769	5880	1911
b1366	b1366	1261	6499	2590	5154	1732	5045	1781	1734	3030	2509	4881	1781	6621	1522	1705	1477
b1367	b1367	7585	10809	4397	10523	8678	10159	8104	5240	8742	6839	9568	3909	17958	4379	3912	2071
b1368	b1368	2138	13339	2768	17669	2269	18315	2704	9677	11361	3203	15239	2240	22527	1942	5392	1405
b1369	b1369	3570	11645	4962	10808	2808	10235	2697	3993	7300	4742	11354	4392	16362	3891	3351	2007
yi52_5	b1370	12710	34415	11693	42874	11159	36634	5130	20153	31468	6870	27281	8489	46495	10496	14323	6283
b1371	b1371	3265	9438	6772	15844	9845	16039	4476	4963	12919	9027	12536	5114	23072	7201	5011	2500
b1372	b1372	2007	17745	5824	20241	3853	19342	4694	12545	11533	4795	13703	2591	43277	4740	8970	2173
b1373	b1373	2839	21708	4538	30414	1538	11426	1749	7945	19361	3657	17367	2373	37812	2979	5755	1284
b1374	b1374	2578	15499	2972	14112	2080	14412	1935	9772	14620	3376	13164	2227	27090	2395	5507	1609
b1375	b1375	14279	6473	6718	4129	13002	1930	8152	1395	8977	15561	6391	4894	19419	7559	1965	3010
b1376	b1376	1678	10054	3934	15379	3302	14905	3560	7262	11128	4274	12403	2588	31646	5031	5942	2576
b1377	b1377	4877	17347	2663	13217	2639	10243	2214	6040	8638	3351	10281	2580	16832	2133	4208	1817
b1378	b1378	4997	13375	11802	37531	9219	26770	5625	10977	22197	5699	27163	6092	30673	7009	8546	3274
hslJ	b1379	2718	6622	4540	11677	3645	9048	2283	4205	666	1122	5858	3045	13298	3823	2880	2123
ldhA	b1380	5388	15298	10293	28816	5627	15200	6025	9990	17291	5534	25061	6232	32232	7999	8335	3600
b1381	b1381	3937	19095	3460	18814	2037	8883	2381	5580	5893	2801	9574	2390	15410	2337	6374	2134
b1382	b1382	3490	9418	3721	10302	2191	6438	6348	5038	6846	5509	6546	4401	17213	3418	3946	3590
b1383	b1383	2299	6950	2765	5413	1890	4213	3568	2635	3186	3113	3859	2659	7202	2153	2113	1868
b1384	b1384	2232	20707	2503	18818	4081	35652	3350	22875	17978	3579	22023	2158	64280	3336	8931	2107
b1385	b1385	1594	17171	1821	15922	1518	14047	1601	5533	9317	2605	11034	1858	28545	2166	5600	1609
tynA	b1386	2493	20968	2860	25342	2487	16242	3614	16011	16083	3753	16752	2452	39427	4527	6300	1989
b1387	b1387	2150	21399	3262	33239	2120	19172	3391	19974	20857	4643	17137	2705	42019	4134	10111	1952
b1388	b1388	1931	13314	1593	8389	1393	6817	1914	4995	5363	2604	5755	1817	11861	1584	2987	1553
b1389	b1389	2066	9616	3739	13185	2643	9065	6031	7491	7658	5463	8446	2933	16831	3209	2978	2008
b1390	b1390	2514	13505	2055	13972	1770	8727	1963	4665	5896	3222	7606	2145	16065	2304	4080	1845
b1391	b1391	1209	9321	2767	13868	4183	16809	3391	8847	11950	4975	9346	2244	25999	3425	6682	2521
b1392	b1392	2686	26297	3587	30573	2567	19061	2226	9165	15757	4200	25161	2446	28450	2913	8910	1854
b1393	b1393	2123	15877	2649	18947	4842	19558	3987	11124	13771	5003	12083	2215	22815	2284	5007	1613
b1394	b1394	1597	17830	2112	20520	1365	11259	1523	5050	10407	2690	10019	1827	29343	2071	6345	1599
b1395	b1395	3133	696	3673	448	2859	360	3533	265	206	2631	298	2276	1620	1956	226	1669
b1396	b1396	1639	11197	6117	13123	2044	8412	2076	3327	4925	2735	6927	1823	15780	1680	4160	1733
b1397	b1397	1104	8667	4098	27876	3348	13070	4168	9888	13814	3307	17114	2279	24882	2213	5698	1561
b1398	b1398	1437	9981	2538	12405	1876	11512	2458	5594	8570	3117	8051	2044	16542	2034	3587	1272
b1399	b1399	2103	9124	3506	4139	1821	5369	2425	2876	3477	2616	5478	2007	8830	1818	1935	1595
b1400	b1400	2566	14337	3980	22185	3709	20011	3822	9787	16560	4680	17204	3042	26699	3494	5180	1750
ydbA_1	b1401	2296	7864	4152	7795	2007	3703	3497	2234	3806	2938	7276	3537	9100	1882	2604	1573
yi22_2	b1402	2737	20539	4937	40040	6014	33939	3679	18660	30613	4802	30735	3529	44605	4129	13026	2048
yi21_2	b1403	4908	19591	5084	26049	3821	13897	2368	6216	15510	5371	17122	4041	31434	5124	5874	2509
tra8_2	b1404	4450	31339	4918	33941	4933	34291	3847	21888	32163	5992	32901	4314	60513	5612	12471	3356
ydbA_2	b1405	14213	11199	7067	6293	7387	3255	7818	2994	9251	14459	2736	3214	4055	2245	2609	2847
ydbC	b1406	1689	13918	2568	19893	2260	16953	2640	9533	12427	4354	13809	2490	24114	2313	6026	1806
ydbD	b1407	1712	1438	4457	1425	10289	1760	3981	639	791	2952	997	2467	1337	1849	641	1903
b1408	b1408	1395	11933	1750	10582	2005	9627	1970	3874	6876	2495	9173	1799	17737	1696	2252	1904
b1409	b1409	1671	8200	3006	11425	3152	5916	3388	6093	5340	2520	11060	2505	16931	2392	3308	1666
b1410	b1410	1710	14117	2209	17828	1900	12664	3283	12181	12688	3943	8980	2335	21823	2786	5521	1723
b1411	b1411	2503	20021	2546	23576	3590	28681	2119	11691	17167	4307	16260	3001	31460	3553	4469	1403
hrpA	b1413	2819	7016	3796	11750	2734	7814	2114	3946	7710	3234	9444	2829	19038	3851	3927	2102
ydcF	b1414	4334	15167	3335	11428	3010	9084	2359	4609	5740	3358	7453	2732	15929	3064	3084	2115
aldA	b1415	4556	14171	11854	34255	5612	17189	6125	11132	23923	7637	24167	5705	30620	7745	12112	5567
gapC_2	b1416	2501	6255	2879	7185	3213	5874	2353	2038	3564	2828	5161	2404	9682	2787	2386	2054
gapC_1	b1417	6726	13385	5850	12266	9000	15489	3916	5834	8700	6193	9404	5937	19179	6652	2681	2415
cybB	b1418	4258	10476	4677	11164	4428	9150	2523	3376	7121	3809	8020	2927	15127	4359	2905	2622
b1419	b1419	3814	6854	4938	7589	5751	6182	10638	4693	7039	10007	3944	3903	9076	3032	2760	3171
b1420	b1420	3146	5776	2451	4251	1794	4186	3115	1725	2128	2794	2782	2102	4724	2112	1107	1611
trg	b1421	1581	18974	3355	29980	3315	26728	4021	22167	20395	4154	22352	2547	60091	4310	11554	2150
b1422	b1422	2331	18471	2431	17197	3171	18949	1806	7914	13455	3885	13752	2180	27438	2815	5410	2055
b1423	b1423	2325	19436	3324	23506	2555	17713	4022	15347	12853	3547	12856	2495	31429	3393	8866	2003
b1424	b1424	2726	14715	2716	11514	2271	8923	2220	4777	6735	3185	6895	2197	24367	4000	5678	2422
b1425	b1425	2999	5676	2840	5418	1428	3350	3241	1998	3629	3271	3167	3913	7562	2591	1826	2232
ydcH	b1426	1399	10833	3073	15374	4572	17525	4362	11870	11573	4696	9123	2517	24441	4187	7599	2777
rimL	b1427	3992	12576	4770	17675	3987	10079	5771	4996	9798	3913	13431	3429	21290	3736	6053	2091
b1428	b1428	1623	10952	2690	11276	1769	7999	2008	3848	5329	2546	6495	1928	16347	1678	3978	1692
tehA	b1429	2337	13436	6759	27155	4424	19562	6224	8313	18131	4966	18909	3246	24884	3736	7806	2186
tehB	b1430	2828	17391	7203	29266	7435	36919	5602	10951	21638	5398	20433	3527	59202	9771	9158	3071
b1431	b1431	4556	6365	3064	5540	3097	6135	3234	2508	4482	3795	4484	2933	8560	3037	1170	1496
b1432	b1432	39590	2953	2909	449	2745	357	2908	193	182	2644	398	3318	381	1516	170	1541
b1433	b1433	2237	20976	2163	13863	2722	16250	1526	5211	7073	2578	12685	2067	28271	2286	6194	1748
b1434	b1434	5740	13293	5902	15837	5155	15115	5437	6898	12416	7693	14409	4399	20743	5267	3588	2048
b1435	b1435	5139	18236	3591	16950	3412	11740	2591	7677	9602	3845	10948	3056	25632	4438	5739	2540
b1436	b1436	2288	12222	3488	14824	1876	10396	1915	4406	8817	4055	9616	2551	19870	3010	2784	1689
b1437	b1437	1477	3409	2989	6148	7503	5243	9281	3946	2514	3359	2932	2287	4520	1818	1144	1284
b1438	b1438	3674	9964	3072	13966	2312	7985	1893	3361	6081	4032	5910	2757	16587	3291	2202	1352
b1439	b1439	1872	8886	2240	9576	2455	10471	3470	8528	7385	3672	6329	2645	18986	3417	3756	2093
b1440	b1440	2451	14556	2639	9420	2353	3314	1694	2206	4430	2727	8068	1719	11534	1680	4902	1851
b1441	b1441	1452	17838	4789	36323	2352	19427	2440	8725	17144	3362	25216	2556	29493	2513	8610	1644
b1442	b1442	1793	18224	2864	17742	2546	9907	2181	6047	8812	2836	10323	1702	21393	1812	8076	1829
b1443	b1443	1495	13087	5168	33429	3930	22782	3568	8634	15692	3649	23814	2536	25701	2493	8286	1650
b1444	b1444	1425	14004	2567	22051	2734	23059	2181	12445	18180	4933	15203	2638	28570	3087	7114	1699
b1445	b1445	4143	6811	3275	7508	2944	7232	7254	5289	7883	5661	6714	2747	18948	4184	1929	1448
b1446	b1446	3657	4664	3754	3765	2859	2906	3644	1747	1896	3401	2208	2935	5778	3580	1370	2057
b1447	b1447	8250	15663	7538	24267	6068	15894	7701	12702	12345	5885	16381	5108	32301	7135	7394	3387
b1448	b1448	3402	16497	6406	23886	4248	18016	3017	5734	14128	4014	17969	2609	19882	3511	6368	2291
b1449	b1449	2589	15474	3334	14438	3083	13018	2588	7162	8969	2927	15054	2603	20780	2812	5615	1923
b1450	b1450	1271	325	2784	373	2609	261	3497	270	155	2753	209	2542	405	1602	204	1776
b1451	b1451	15303	2362	3760	585	5852	713	9462	1602	237	2818	382	2360	9875	3392	6906	3391
b1452	b1452	2853	8629	9532	21413	4583	8567	6307	7349	11424	4418	16316	4386	17424	3878	6555	3428
b1453	b1453	1922	17516	5200	30810	2890	19162	2503	8741	15893	3275	20277	2048	22650	2140	7424	1810
b1454	b1454	1914	1318	3994	892	14356	2895	11578	8625	2825	7246	19977	7094	13296	3775	12228	3952
b1455	b1455	2170	6925	3135	14319	7261	15598	5201	6726	9911	3422	8651	3151	20275	3781	4002	1716
rhsE	b1456	2133	19556	2255	17949	1821	13849	1803	6049	8374	2987	9474	1921	21634	2349	4732	1773
ydcD	b1457	2231	9045	2066	8568	4492	13562	3746	5451	8636	4710	8110	2598	15677	2603	2565	1535
b1458	b1458	1750	19370	2136	18481	1475	17302	1557	6429	11041	2689	12501	1890	28827	2002	3699	1374
b1459	b1459	1147	5766	2001	6772	2423	11261	4138	4905	5146	2915	4376	2036	9128	1805	2107	1640
ydcC	b1460	2374	32747	2227	31833	2448	31605	2476	21335	28033	3503	22745	2228	46440	2490	11830	1716
ydcE	b1461	3075	8567	4341	8372	3554	9562	4604	2687	4624	3236	8626	2721	11479	2532	2362	1863
b1462	b1462	1336	10663	5698	26470	2360	12582	5702	8349	14582	4912	24090	3365	30506	3876	7880	1913
b1463	b1463	3232	21377	4690	28912	3067	17563	2894	9051	13444	4528	23939	2634	35560	6065	8174	2314
yddE	b1464	2499	13828	2807	10138	2575	9987	3070	3730	5986	2711	10811	2141	19989	2385	5034	1989
narV	b1465	2013	10197	3685	12972	3383	12550	2779	7243	10669	4818	9120	2755	22019	2971	4346	1683
narW	b1466	1636	14218	2636	13140	1820	9580	1500	4457	6350	2678	7366	1920	20863	2081	3736	1598
narY	b1467	1076	13719	2224	23864	2751	22464	2101	13259	14260	3591	16991	2346	24352	1838	6759	1471
narZ	b1468	3743	3434	2989	3432	1642	3103	3658	2674	1646	3140	1967	2646	4715	2030	767	1437
narU	b1469	1636	18087	2092	22227	2086	21818	2959	12730	17444	3441	17122	2322	37503	2587	5921	1376
b1470	b1470	2299	7314	3207	10852	4563	8866	3573	2756	8777	6273	10904	3815	12794	2545	3606	1706
b1471	b1471	1383	17621	2453	19784	2435	28236	2570	9739	17715	3304	22781	2255	27942	1929	5373	1364
b1472	b1472	1655	797	6369	11745	11632	8135	2843	366	507	2931	459	2057	13389	3826	3279	3654
yddG	b1473	2017	11306	3163	10091	2448	7914	2429	4087	5027	2578	7468	2235	12517	1732	4269	1777
fdnG	b1474	4620	569	4180	439	4289	408	3953	278	157	2592	241	2121	379	1436	188	1593
fdnH	b1475	2149	1041	7762	2477	8043	1157	12185	1454	2419	8413	5682	6013	3271	3404	1519	2459
fdnI	b1476	14828	1354	5156	885	6419	627	11717	891	658	5363	772	3984	918	2290	466	2137
b1477	b1477	1374	4977	4686	13267	7616	8719	2882	3254	8145	6175	9891	3198	15191	3790	3632	1680
b1478	b1478	3260	17603	7403	34066	4395	15751	4838	11321	20354	4872	27499	3536	31609	4341	9883	2266
sfcA	b1479	9724	7279	11680	11073	5816	5737	8699	5419	6397	8862	4441	8568	14077	11405	3097	4969
rpsV	b1480	3029	3565	3670	3931	3991	3222	3179	1217	2471	3669	2781	3343	5304	3417	1498	2536
b1481	b1481	3415	8523	4113	8072	4495	10110	2378	2671	5556	3312	8557	3162	11411	3111	3309	2261
osmC	b1482	4811	8432	9674	22341	7818	13023	7149	6232	14032	6372	18993	6133	28556	9397	8206	3785
b1483	b1483	2593	13576	5597	31696	5173	23860	4843	12504	20918	5858	24433	3611	46885	6395	13192	2490
b1484	b1484	1424	13688	4468	28772	1973	14998	3331	9049	14738	3157	20927	2194	24743	2355	7922	1676
b1485	b1485	1345	18216	4548	36428	3671	28462	4665	14908	25000	3912	24937	2093	51197	3545	15981	2466
b1486	b1486	1978	23505	4210	36642	2766	19972	2760	10557	15133	3229	22651	1970	29496	2520	10783	1761
b1487	b1487	1387	11242	2431	13178	3233	12761	4074	13641	8598	3025	9634	2270	37706	4909	6326	1867
b1488	b1488	2036	9592	3732	15663	1581	9284	5940	5335	7128	4066	11347	2680	13828	2161	4240	1749
b1489	b1489	14713	2417	3580	812	1565	345	3269	303	584	4733	381	2906	4004	3614	180	1485
b1490	b1490	3026	17988	2322	19152	2710	19548	3352	12297	16011	4154	14239	2522	32240	2703	6493	1742
b1491	b1491	2580	16883	3072	14325	2579	11391	1636	4484	8114	2751	11343	2213	24131	2751	5273	2124
xasA	b1492	1500	11778	5338	30211	5038	15145	6294	11632	13836	4634	16527	2714	38052	4999	8380	2095
gadB	b1493	1518	24700	3199	33901	2770	29865	2822	22588	25907	3624	25418	2137	65535	4700	13769	2005
yddC	b1494	1976	14150	2484	21359	2766	15945	2863	11916	16302	3304	13045	2456	16864	2571	4226	1541
yddB	b1495	2061	18953	1939	16989	1978	14713	2026	5892	10316	2829	10533	1951	26756	2206	4800	1724
yddA	b1496	1300	14999	1649	18294	1689	19171	1903	11597	15759	3253	12714	1972	27240	1957	4971	1428
b1497	b1497	1215	15998	1273	7557	1877	22746	1466	7053	14793	3243	16256	1721	24203	1913	4729	1330
b1498	b1498	2224	8535	2783	6113	2619	6795	3693	2093	3048	2652	8358	2614	10519	1949	3158	1823
b1499	b1499	1749	10688	2084	13805	3629	13380	2215	7555	10239	3713	8841	2164	17395	1917	3821	1526
b1500	b1500	1427	4876	1649	5133	1321	4642	2269	2221	3375	2625	3460	2151	8462	1978	1370	1376
b1501	b1501	1121	11087	3589	27970	2444	20917	2926	11466	16028	3352	22931	2279	31708	2460	7462	1511
b1502	b1502	2879	17853	2001	11911	1633	9459	1769	5045	7210	2703	9937	1700	23683	2046	5280	1738
b1503	b1503	1499	8204	2750	12182	4140	11187	4165	7326	7232	3047	8714	2777	17044	2427	3591	1735
b1504	b1504	3186	2519	7905	5491	3197	3226	19516	2952	2176	4345	2654	2660	4380	2115	1440	1879
b1505	b1505	4280	16689	3884	20465	3128	15933	3267	8400	14857	4460	19964	3819	27001	3846	5155	2048
b1506	b1506	5986	10129	3596	6100	2831	4373	11371	3417	6321	5359	7859	3778	23595	9604	6993	3116
hipA	b1507	2727	17349	5026	32657	5928	35713	3941	14506	24306	5064	29132	3308	34824	3465	7936	1925
hipB	b1508	3266	3119	4498	3121	1218	1352	3659	1005	2363	6985	1639	5258	6892	6932	1235	4080
b1509	b1509	2563	17687	3211	13563	2633	13540	2647	6125	8813	3305	12322	2304	22228	2114	6025	1982
ydeK	b1510	1410	8670	3282	17045	2462	13120	3864	8839	14453	3596	16459	3450	17963	2358	6277	1846
b1511	b1511	1969	20622	3198	19253	2472	14035	1998	6930	13173	2928	15306	1855	29106	2001	7507	1846
b1512	b1512	1665	17229	3909	34169	2195	22615	2949	14592	20427	4080	23317	2475	58868	4018	8643	2059
b1513	b1513	1587	19987	2135	20442	2604	22118	2993	15917	13724	3197	15036	1909	50918	2852	10665	2161
b1514	b1514	2282	16879	2462	23170	2180	15517	2731	10642	12311	3706	12935	2316	30569	2997	9194	2048
b1515	b1515	1383	16427	2384	17725	2463	14069	2254	15657	12499	3485	15271	2368	27625	2855	6136	1845
b1516	b1516	1221	12359	4069	30830	3605	19769	2564	8689	17864	3729	25628	2581	27606	2713	7210	1498
b1517	b1517	1825	14366	3274	15345	2137	7412	2256	6035	10112	2963	19930	2465	20825	2421	8616	1978
b1518	b1518	3942	11616	6675	18021	3213	5995	11161	5622	11762	5714	10957	3311	20314	5124	6703	2318
b1519	b1519	1711	9671	2626	12114	1600	9570	1861	4542	5668	2711	6808	2286	14490	2221	3348	1571
b1520	b1520	15061	5719	6062	12184	19348	2899	6306	4436	6016	8492	5211	5520	6743	4406	2710	3817
uxaB	b1521	2090	18342	3000	24006	2508	18812	1710	5923	14755	3399	14428	2140	34634	2860	5366	1314
b1522	b1522	2140	11354	2168	17982	2101	13990	1791	5021	8604	2768	10730	1994	21559	2159	6852	1897
b1523	b1523	1551	5873	3435	9526	4743	7585	3493	4205	5203	4123	4390	2938	11920	3335	1907	1501
b1524	b1524	3452	12534	3299	12437	3122	9641	3401	7293	7453	3194	13121	2995	14719	2781	3887	1995
b1525	b1525	2945	20090	5220	35873	4337	24937	3754	12586	20386	3902	28658	3236	26676	3178	9850	2113
b1526	b1526	1791	16812	3549	26104	1987	14207	2921	8403	11855	4036	16131	2711	24058	2455	5750	1666
b1527	b1527	1414	14729	1798	10799	1556	10240	1489	4600	8097	2599	10236	1715	22041	1914	3520	1432
ydeA	b1528	2235	22180	6119	47966	3129	28057	2797	12428	24136	3845	34766	2708	35192	3249	11665	1888
ydeB	b1529	2251	10967	2175	12924	3128	15433	2379	7206	10489	4149	8914	2499	20474	2402	4118	1645
marR	b1530	2709	9232	8702	28408	5393	14296	9057	8851	16318	6168	15948	4318	33466	8780	7057	3131
marA	b1531	2696	5287	9503	16072	4749	6902	14041	4780	7016	5334	11591	4903	16530	5132	5202	3211
marB	b1532	2242	5735	8074	18595	6665	7902	8630	4159	9120	5670	11745	4358	28266	9571	4091	2502
ydeD	b1533	2384	13935	2430	12889	1704	9329	1655	4911	7629	3291	7641	2245	20566	2849	3707	1751
ydeF	b1534	2574	17857	3084	19705	2759	17703	2318	12313	13825	3863	15707	2923	31815	3756	5915	1671
ydeH	b1535	3476	9792	4359	13150	3551	6752	3428	4530	5948	3312	8490	2933	13688	2633	5537	1978
ydeI	b1536	2323	6770	7025	18635	2822	8099	6937	4794	7523	3422	17040	3586	16392	3162	4192	1936
ydeJ	b1537	3308	544	3857	815	3017	399	4211	301	419	2838	317	2206	505	1428	202	1527
dcp	b1538	4999	15315	6517	24750	5997	17727	4295	12509	13626	4614	13413	4781	29865	7367	5839	3091
ydfG	b1539	8414	11456	4678	9178	4729	7348	2170	2894	6840	4755	7676	4592	21607	8147	2720	2927
b1540	b1540	2565	4647	4854	12537	5870	9388	13584	5571	8450	4973	9090	3894	7481	2568	3681	1929
b1541	b1541	1332	6138	2466	5557	2460	3972	2210	1782	2901	2498	4741	2017	9565	1842	1730	1521
b1542	b1542	2907	18162	3020	21643	3865	21541	3396	12027	16680	4287	13207	2376	28757	2423	6071	1686
b1543	b1543	1627	14061	1966	15719	1987	14047	2106	10572	11826	3052	9212	1982	21227	1893	4999	1375
b1544	b1544	6963	3259	6505	8654	11115	2651	8207	3532	10345	9016	8079	5149	12058	4834	2631	2891
b1545	b1545	2170	18388	2972	19413	1786	9069	2114	7762	14250	3540	21183	2502	32007	3006	9519	1963
b1546	b1546	2066	18837	6217	41870	2148	17420	6339	13982	27219	4833	29117	3208	48940	4976	14373	2235
b1547	b1547	1696	10824	2065	14412	1563	9006	2681	5177	5878	2851	6877	2354	16120	2005	3805	1456
nohA	b1548	2606	27475	3160	30949	2130	27096	2352	13934	20511	3640	18401	2461	37819	2769	7417	1738
b1549	b1549	2993	10957	3588	16215	2790	8581	5300	8488	13054	5460	11360	3420	30852	5254	5221	2455
b1550	b1550	1510	942	2774	808	5346	2369	2879	588	656	3484	1066	2563	1625	2304	691	2420
b1551	b1551	4590	7946	3881	9373	9782	7412	9605	5087	5105	8355	5189	3244	11172	3447	3506	2440
b1552	b1552	1753	6283	1853	5903	1608	6539	2547	2597	3799	2625	4796	2410	11232	2151	1678	1497
b1553	b1553	2172	8568	2461	9941	10100	13501	3575	7152	10259	6687	7724	2680	14093	2510	3956	1761
b1554	b1554	1442	10340	1700	8723	1235	8742	1808	3329	6404	2823	5917	1872	17803	2112	3133	1481
b1555	b1555	4172	9020	2753	10319	2856	7605	4963	5881	8654	6194	8302	2954	14987	3048	3366	1914
b1556	b1556	2251	9699	3893	11558	2910	8905	3102	3569	6025	3341	10638	2786	13593	2846	3379	1682
cspB	b1557	6672	5100	1724	3179	1328	2528	3188	1247	2289	3077	2366	2912	4559	1656	972	1560
cspF	b1558	1076	5200	4473	11594	4453	7320	11251	4150	7270	6138	8546	5008	14549	4045	3071	1791
b1559	b1559	2555	14140	5517	25789	2428	13102	4846	7693	16636	4942	20449	3364	22200	2744	8631	2129
b1560	b1560	1520	16379	3189	17713	1902	10002	2026	5162	7770	2641	10389	1719	19735	1704	5027	1614
rem	b1561	1293	7297	3019	13496	5138	13446	7631	4197	8914	4217	14662	3884	13785	3036	3583	2096
relF	b1562	8333	7441	5484	14666	7222	4386	5906	7902	8522	13712	11424	5396	11298	5643	6498	4186
relE	b1563	2858	11485	2772	8974	3728	6754	2485	3930	6062	3210	8936	2625	17859	3059	3184	2048
relB	b1564	3291	10377	4180	9322	4820	14777	3071	2578	7080	3515	12650	2903	11875	2804	3344	2261
b1565	b1565	1463	7567	4450	14180	7163	11495	4271	4392	10891	5567	14182	3723	19707	4773	6600	2499
b1566	b1566	1859	9822	3178	10552	2767	7082	2227	4294	5531	3036	9158	3314	14326	2342	4125	1889
b1567	b1567	3840	8276	9185	20474	8223	5768	12678	6053	8300	4495	15140	4731	20782	7290	7753	2865
b1568	b1568	1414	7358	2497	9258	1948	4960	1429	2540	2886	2516	4520	1985	8906	1725	2770	1805
dicC	b1569	1445	6299	2542	5431	5188	5492	2869	1750	2789	2855	4087	2183	8485	2010	1892	1817
dicA	b1570	3699	7732	2852	7649	4386	9680	3594	4983	6867	3961	6138	3201	13467	3998	2311	2006
ydfA	b1571	3020	5072	2977	5779	1939	5303	2195	2468	2274	2366	3143	2454	7015	2221	1318	1281
ydfB	b1572	1219	3933	1829	3549	1461	3512	1913	1215	1952	2599	2329	1624	5120	1688	1067	1600
ydfC	b1573	2235	7529	2840	6513	4179	7725	2982	3979	5787	3704	6691	3477	12645	3176	1894	2373
dicB	b1575	1445	4135	1833	3418	2074	3084	2177	1229	1809	2712	2161	2183	4510	1587	1051	1587
ydfD	b1576	1238	4859	1813	4644	1348	3807	2903	1691	2794	2519	3649	2621	8898	1986	1481	1463
ydfE	b1577	1804	14538	3121	19895	4523	25999	2877	12169	18425	4540	17091	2978	31570	2930	7056	1883
b1578	b1578	2849	19271	2412	16810	1957	12682	2072	6484	14011	2944	16209	2541	27225	2739	8946	2089
b1579	b1579	1398	10609	7145	19774	3150	16473	2653	7450	13543	3662	9863	2149	39046	4976	5646	1843
rspB	b1580	1306	9518	4614	25699	3002	18433	3829	9757	14930	3374	24475	2912	32849	3086	9510	2032
rspA	b1581	2731	21617	3382	18848	5360	8861	2484	4520	12777	3028	16707	2106	28868	1959	6883	1969
b1582	b1582	4260	12708	5094	14851	6417	16896	5746	9805	14320	6622	14428	6484	33349	8264	4965	2576
b1583	b1583	16018	11363	7574	6675	11152	8908	4830	3164	5644	7440	9161	8294	16326	12072	3297	5751
speG	b1584	5843	9453	6809	12276	5746	10324	4883	6909	9431	8387	7850	6243	18973	8393	2883	3783
b1585	b1585	2232	7157	4141	14443	3298	10555	5431	5377	7790	4144	13155	3946	13608	3227	3458	1889
b1586	b1586	2820	7712	2866	5298	2148	4357	2420	2663	3250	3044	3197	1783	5505	1993	2287	1888
b1589	b1589	1427	9556	4385	25370	3187	14031	4137	6629	13225	5068	20024	3150	18688	2772	6127	1726
b1590	b1590	1746	843	5275	743	8270	999	3349	384	424	2738	1061	2322	675	1455	4009	3682
b1591	b1591	1988	8309	2726	7518	1845	4309	2745	2312	3376	2594	6972	2634	12892	2318	3505	1755
b1592	b1592	2333	6483	2215	5243	3811	7883	3718	1614	4945	3213	3114	2277	10288	2953	2012	1667
b1593	b1593	1593	13131	4614	27643	5195	22114	3819	9150	18215	4382	25805	3471	32705	4753	8329	2081
mlc	b1594	2183	17651	4951	30177	3135	21611	3304	12188	18538	3942	22909	2752	41971	4380	7287	2064
b1595	b1595	1326	8638	1994	10658	1908	6870	1841	3502	4314	2556	7442	1941	11013	1907	3433	1727
b1596	b1596	2089	19263	3215	21063	2574	15296	2104	6775	10792	2824	18536	2053	26813	2264	6482	1723
asr	b1597	2201	7401	9389	27688	4262	8514	9985	3867	6718	4136	5413	2346	20014	7877	7462	2678
b1598	b1598	1642	8567	5213	21728	2319	8836	4071	6291	8959	3325	13081	2521	19311	3316	5870	1907
b1599	b1599	1805	12339	3228	13509	2379	7675	2116	4884	5111	2703	8050	2440	17199	2314	5792	2038
b1600	b1600	3291	14046	3820	22563	6052	19253	3556	12343	16358	4283	13430	3430	28728	3803	6783	2193
b1601	b1601	2598	12257	2796	12256	2342	9697	2865	2888	5817	2863	8196	2199	16121	2595	3906	1725
pntB	b1602	7017	21088	8881	26822	9927	27416	9872	17923	22365	5758	23229	5680	56328	12142	12556	5401
pntA	b1603	6950	10624	7462	13993	7637	10654	7802	8413	7818	5228	6223	4644	20613	8937	4388	4516
b1604	b1604	11316	10810	11113	13157	11655	11240	7049	6810	9660	9132	9063	9421	18894	14879	4014	5500
b1605	b1605	2317	14306	3329	23859	2661	18390	2404	9016	12893	3523	10905	2625	27872	2763	5440	1530
b1606	b1606	3497	19634	3056	16844	2222	8976	2535	7345	10193	3343	14822	3351	30829	4352	3683	1716
b1607	b1607	2745	11040	4438	15154	6941	18459	3895	9274	13661	7148	10966	3432	27043	4031	4638	2524
rstA	b1608	6191	11660	7634	16099	7950	16308	4886	8535	13542	7124	16524	6208	17675	6698	3656	2745
rstB	b1609	3110	12574	6783	27397	4994	20470	3996	9844	18038	4543	19925	3602	22501	3409	10528	2849
tus	b1610	2753	12202	2866	11636	2519	10786	3505	8930	8192	3767	7790	3214	19524	3652	3475	1768
fumC	b1611	7235	1151	4280	511	3269	443	16025	1765	232	2651	375	2380	8575	4620	5837	4094
fumA	b1612	2369	1327	4650	579	9044	1126	4024	349	263	2926	18427	7215	481	1366	189	1396
manA	b1613	6935	16688	4261	11729	6448	14604	2806	5434	8647	3656	11894	3598	26850	6998	5702	3572
b1614	b1614	9920	14338	7088	14226	6213	10078	3650	5349	10289	6352	11644	6481	28255	12484	5644	6218
gusC	b1615	4014	7780	2046	6721	1996	6046	4746	5207	6759	3572	4880	2502	10678	2091	3725	1701
uidB	b1616	1490	7092	5421	8588	3755	6134	7996	4736	6731	4827	13055	3714	10620	4185	5518	2095
uidA	b1617	1412	17769	2771	25868	3031	30452	2572	11019	19832	3742	21398	2072	27016	2034	6921	1540
gusR	b1618	2234	17856	4439	25571	4966	28384	5122	12068	16519	4782	17718	2975	65033	7058	8385	2866
hdhA	b1619	7447	6104	9533	17963	7857	2457	5547	3560	8799	7064	774	2601	9750	7289	9667	7276
malI	b1620	2199	13624	2756	11633	1842	9251	1963	5011	5349	2900	9571	2249	18914	2331	3941	1869
malX	b1621	2121	17534	4766	29135	3022	20300	2387	8897	14443	3333	18277	2245	27498	2360	5548	1598
malY	b1622	3179	13819	4503	15877	4060	18609	5372	11482	12833	5372	14228	3813	26677	5055	5002	2469
add	b1623	9636	12994	10862	16631	9218	14667	8894	11262	10586	6452	9448	6260	22312	11410	5526	5232
b1624	b1624	2776	12262	3353	15364	3285	12493	2584	8959	11442	3536	9528	2747	27053	4727	4414	1990
b1625	b1625	2147	5728	2968	3574	2933	4257	3354	1636	2169	2563	3353	2000	8178	2040	1577	1709
b1626	b1626	7055	16007	7853	23239	5751	16865	4527	6951	12770	5262	17190	4689	16185	3842	5284	2346
b1627	b1627	3237	11541	3858	10377	4650	9004	3919	4068	5617	3164	8448	3011	11334	2403	3421	2242
b1628	b1628	1589	7934	4046	18270	3710	11011	2414	4868	8014	3329	11387	2787	12314	2381	3501	1615
b1629	b1629	5609	19103	5309	18205	5044	12956	3693	7117	9636	3947	13456	3364	27768	5182	6673	2978
b1630	b1630	2873	13789	7376	28340	4821	18008	4151	9286	16174	4640	21722	3890	25567	3980	7873	2451
b1631	b1631	2976	5034	3895	5816	3147	4473	4306	2334	2854	2806	3858	2692	6027	2061	1820	1678
b1632	b1632	3888	11013	4682	14411	2746	8896	7781	5595	8119	3296	12584	2596	17111	2554	4730	1771
nth	b1633	1928	9770	6131	20559	7390	17797	4360	7520	11405	4823	14628	3974	20196	3182	5088	1901
b1634	b1634	6001	19186	10637	30027	6807	16434	8498	10200	16062	5163	22436	4635	28322	9086	9930	3092
gst	b1635	4330	13505	2963	10798	2446	8819	2091	4290	7239	3312	7156	2260	13714	2822	2696	1848
b1636	b1636	4318	5969	4160	6224	2987	5219	4488	3826	3227	3817	3416	3233	9636	3856	1981	2020
tyrS	b1637	12650	11225	8199	7973	6821	6523	3524	3103	4678	5291	6127	6060	16351	10737	3370	6027
pdxH	b1638	4494	11803	4506	12970	5406	14349	6062	10216	12304	5240	10646	3804	22162	5091	5505	3221
ydhA	b1639	2156	6100	3179	6211	2659	5886	5160	1967	4364	3926	4853	2792	17858	4736	2496	2023
b1640	b1640	5151	14326	3444	13936	3485	10528	2950	6604	6753	3689	6752	2700	15002	3240	3788	2156
b1641	b1641	23976	10279	22509	12267	15585	8207	17398	6587	9697	15651	7910	20717	20648	24902	5714	15891
b1642	b1642	8121	10955	4467	8605	4490	7097	4337	5479	5382	4206	5397	4530	11646	4487	3065	3309
b1643	b1643	2003	5110	6376	13081	5564	6622	13485	5818	7906	5000	5281	2873	22324	6470	3834	2831
b1644	b1644	2762	8950	3267	10647	2325	8031	3871	5664	5489	3445	4764	2449	13867	2609	2542	1599
b1645	b1645	2297	9807	3666	11007	3213	11165	5947	3889	7177	3312	6459	2537	23098	3624	4293	1933
sodC	b1646	3177	10190	2447	8474	3470	8523	3330	6385	7107	4002	6591	2907	11724	3290	4095	2214
b1647	b1647	4190	12897	5242	20194	4934	15536	3829	9933	11115	3761	8245	2816	26237	5069	5394	2120
b1648	b1648	2807	9837	3379	13657	3254	8266	4353	6732	7811	4624	9089	2602	27847	5243	4366	1925
b1649	b1649	2783	8706	4535	14673	2494	6695	2201	3048	6386	3196	6479	2234	15196	2583	3025	1506
b1651	b1651	5841	11976	9227	22858	5919	13438	7081	7438	11008	6864	13814	5193	36387	13505	4943	3173
rnt	b1652	4111	11116	2805	8303	2528	5994	1995	3031	4551	3130	5301	2409	8525	2928	2814	2369
lhr	b1653	2516	5488	2236	6042	2060	5707	6368	10351	11346	7703	4117	2648	7008	2101	5254	2216
ydhD	b1654	12283	8181	12473	10961	5051	3980	7969	3920	6572	14195	5539	6884	11736	10684	2665	3310
b1655	b1655	5708	9582	10984	23277	13199	17677	5859	9008	14087	6478	13839	6304	40246	15283	6641	4248
sodB	b1656	25517	11184	13781	8352	13870	7610	6504	3311	5394	7415	5993	9947	10308	11848	2089	5223
b1657	b1657	3178	12915	3919	21176	6588	19009	3112	10341	11542	3333	10479	2393	24952	2951	5277	1508
purR	b1658	4909	13773	2973	9709	1979	6267	1945	3715	4967	2996	6189	2665	12183	2942	4120	2304
ydhB	b1659	2778	17206	1628	10174	3063	19034	1834	6746	12697	3249	16103	2311	26213	2904	5030	1642
ydhC	b1660	2568	13717	3701	24352	4032	18709	3636	11991	14235	4372	17267	2869	26034	2888	5582	1914
cfa	b1661	3694	11885	5343	16400	3770	7817	3437	4983	7991	3413	11965	3266	16929	3265	6952	2657
ydhE	b1663	5450	1613	7849	6370	8653	1147	7785	1188	2204	9726	2473	5859	2961	2133	1017	5234
b1664	b1664	8597	24226	7309	27463	4665	15851	5490	16572	18030	6558	15375	5479	38308	8916	8811	4022
b1667	b1667	2990	6482	6055	9881	3924	7750	11034	4544	9099	4645	8932	3180	30447	9606	6597	3191
b1668	b1668	1577	14946	1942	19654	1726	13307	2495	8788	13438	3201	9448	1801	23302	2028	5375	1522
b1669	b1669	2316	17049	3607	19668	2390	15847	8333	9466	12811	4210	11981	2390	27368	3189	8469	2113
b1670	b1670	2053	16716	1904	16036	1581	12507	3573	10973	9707	2818	11889	2178	20325	1900	6102	1894
b1671	b1671	1299	8486	4930	18585	4647	15114	8944	10103	12530	5257	10954	2589	37768	5465	6355	2587
b1672	b1672	3389	16714	3563	20813	3364	18614	3924	11077	12146	4770	11204	3035	31727	4296	4570	2036
b1673	b1673	1708	18755	3665	23393	2104	19307	4171	11698	19711	3383	20418	2094	61673	3681	12907	1997
b1674	b1674	3517	15299	5016	25220	3900	15682	4214	11419	15512	4643	7808	2367	28646	4370	4850	1827
b1675	b1675	3356	8045	6320	15886	5201	9304	5927	6578	10430	8375	10349	3653	25897	6314	4568	2588
lpp	b1677	36486	2679	33048	2654	29245	2697	12704	1716	1466	15224	1662	14017	2849	22150	591	5768
b1678	b1678	6101	12592	7074	17359	5971	13239	2930	7117	11005	3922	11335	3684	28802	6206	5294	2115
b1679	b1679	3913	12462	6266	23616	4520	16534	4810	8521	13902	5231	16405	3941	50802	9853	5714	2330
b1680	b1680	2871	13560	2715	12451	2203	9567	2174	3917	7950	3187	7016	2317	19662	3334	3869	1960
b1681	b1681	3376	14830	4236	22122	3299	14103	2938	8113	12581	4062	12694	3136	25714	3983	4376	2158
b1682	b1682	2224	11010	5688	24730	6573	19579	5631	9429	14806	5541	16109	3499	46240	9435	7419	2957
b1683	b1683	4145	17350	4500	20350	5613	20575	3254	8743	13317	4460	10842	3014	31414	5184	4784	2379
b1684	b1684	3071	9516	5448	17190	6160	14569	4803	8373	12367	6018	14732	4280	35997	10518	4477	2696
b1685	b1685	3337	18924	4381	25507	2009	11774	3470	12435	16287	5631	13237	3436	35511	4781	7785	2029
b1686	b1686	2804	8027	4272	9940	3327	7972	6225	4647	7133	4416	6543	3239	22501	5233	6415	3001
b1687	b1687	4361	16851	4368	22531	2736	12994	2485	8672	11620	3888	10341	3129	27020	4788	6084	2038
b1688	b1688	3339	13536	5462	19047	3408	13482	4698	14262	14463	4906	11422	3395	35874	6784	9067	2705
b1689	b1689	3189	11770	2507	12042	1849	8804	5139	6765	7281	3110	7137	2611	13674	1859	3723	2204
b1690	b1690	1287	18671	2839	33602	3057	25533	2437	15369	23651	3657	25272	1994	58927	3818	10900	1796
b1691	b1691	1754	13381	2514	24590	1997	20611	2471	9390	17627	3287	18847	2534	25434	2069	5615	1265
ydiB	b1692	2313	17827	2800	20975	3042	25590	3218	11327	17629	4737	17639	2560	37407	2632	6506	1875
aroD	b1693	2302	11859	4262	20201	3995	13323	4698	14808	13188	4863	18692	4223	46585	7708	7332	2916
ydiF	b1694	1573	19831	3762	23296	2948	25764	5323	19832	21933	3383	24362	2439	63435	3710	11104	2148
b1695	b1695	1592	13902	2444	11656	1744	10179	1696	3963	6625	2494	8377	1745	16309	1753	4375	1811
b1696	b1696	2303	15947	2675	19818	1923	17675	2490	10614	14664	4488	12673	2264	28480	2772	4815	1534
b1697	b1697	4305	2678	6433	5144	23786	2831	4927	377	265	2796	225	2136	886	1748	190	1435
b1698	b1698	3533	2598	1966	449	10397	5702	2983	324	277	2964	24358	10377	40619	13371	174	1441
b1699	b1699	3043	16869	4776	22243	3267	19205	3943	8982	15957	4459	16448	2873	60219	5538	10382	2459
b1700	b1700	3149	7168	3882	9981	6879	7814	3188	3337	7104	11811	6650	3844	13385	2833	2257	1360
ydiD	b1701	2811	16810	3944	24666	2223	17962	2046	8525	14128	2764	16815	2125	29640	2124	6865	1415
ppsA	b1702	17088	19901	29661	34141	14303	23282	8286	13177	20696	7247	20149	13345	51629	23373	10437	6591
ydiA	b1703	4080	14975	8742	27938	6967	21037	6136	13514	18785	6450	18838	4230	65377	13499	10682	3699
aroH	b1704	3187	11768	4291	20263	3302	14687	2585	7840	12828	5825	11646	4070	23614	4590	4617	2138
ydiE	b1705	2483	6224	5216	9090	4236	7169	3163	3557	7889	12124	6846	4893	12095	3361	2087	1693
b1706	b1706	5166	19476	8594	35461	5889	24698	4539	13450	21145	5071	23493	4507	58876	10049	8780	2819
b1707	b1707	2232	8412	3348	10317	7555	14346	3746	5134	8676	5421	9493	3034	19946	3260	3198	1600
nlpC	b1708	3827	8607	2864	6747	2700	6513	3917	5172	4584	3352	4983	3337	12635	3459	2219	1912
btuD	b1709	3504	15466	4993	18802	4706	19774	3279	8706	11429	3736	11199	2743	22265	3069	4438	1857
btuE	b1710	3334	10919	7709	14916	4841	13599	4318	9096	12237	4826	12748	3860	33160	6967	6272	3144
btuC	b1711	3380	15518	3969	20050	3760	18562	2423	10186	18874	4506	13967	2795	28358	3863	5635	1881
himA	b1712	8698	6403	5361	4975	5458	4513	3414	2215	2753	4625	3665	4341	6899	6119	1467	3049
pheT	b1713	13960	12356	14031	14623	13408	13108	7239	8911	12024	7640	8716	8274	16997	14665	4532	5775
pheS	b1714	13979	12248	11059	12209	6406	6429	4075	3359	4483	4369	6454	5697	17347	12306	3598	6229
pheM	b1715	3002	2333	5446	7783	11113	2560	6189	8864	16907	7867	5561	3961	19620	5608	8643	4624
rplT	b1716	19093	6049	14517	6916	16961	5896	4182	2652	3210	7602	5275	9322	10253	14534	1978	5533
rpmI	b1717	12379	5464	12902	5420	22020	4305	9729	3922	2533	10173	3094	8201	4181	9505	484	3306
infC	b1718	34543	5690	23346	6488	28886	6257	7711	2524	3504	10241	6897	18742	8381	19165	2605	10210
thrS	b1719	3457	2819	3818	519	1490	293	3256	362	271	2626	11812	6957	435	1369	8701	3886
b1720	b1720	2670	8328	5031	17441	5576	15043	6300	5877	10941	4184	11856	3098	38844	10607	4305	2098
b1721	b1721	1806	11189	2365	16796	2565	16810	2719	8951	16900	4583	9892	1957	29435	2610	3924	1256
b1722	b1722	4208	14291	6714	25598	7470	23039	4884	13685	19264	5271	22281	4300	58472	9544	8756	3369
pfkB	b1723	6576	11886	4496	11226	3232	7133	4049	5381	5969	4199	5344	3256	19452	6231	3172	2128
b1724	b1724	4182	12815	3475	12988	2345	10097	3844	6713	9881	6781	7437	3431	21131	4339	3161	1863
b1725	b1725	2297	13960	3958	18615	3562	15950	4824	8867	14546	4125	13986	2921	51817	6866	9366	2705
b1726	b1726	3401	10814	3269	13622	6336	14467	3205	5956	8087	4237	8333	3365	19080	4437	3266	2592
b1727	b1727	4791	13274	5773	15135	5657	10905	7227	10363	12033	4542	12662	4322	31070	8098	6850	3298
b1728	b1728	3008	14617	2678	16631	1959	12637	4268	9795	10034	4715	10029	2841	20150	2802	4077	1940
b1729	b1729	1215	14806	4044	23234	3169	23654	3269	14840	16498	3495	17508	1910	60745	4295	12089	2121
b1730	b1730	1158	11472	4419	14175	2052	12119	9434	7824	11481	3532	10667	2105	37950	3459	5619	1918
b1731	b1731	2981	9185	4098	11282	1778	7299	3704	5452	9137	10258	6615	3113	18739	4126	2299	1574
katE	b1732	1979	6837	2278	7069	2797	8659	3388	9251	6948	3993	5325	2254	11788	2297	3951	1710
ydjC	b1733	3141	20621	4506	22763	3302	12642	4815	11782	21516	4391	21683	2961	61026	7308	14878	2788
celF	b1734	2616	17136	1656	13578	1699	13095	1413	5640	10332	2812	10511	1886	23385	1941	4495	1566
celD	b1735	1627	12907	1951	11820	2433	15914	2396	9092	12064	3360	10829	2073	20291	2015	4513	1571
celC	b1736	1559	8324	7492	16222	3909	12838	5092	7912	9405	4441	9206	2194	38353	5435	6311	2738
celB	b1737	2686	13613	3697	17122	1916	11658	2455	6251	8254	3243	8722	2527	24472	2943	5222	1620
celA	b1738	2032	12355	11390	19335	4949	21936	4594	10437	13740	4718	13964	2998	39246	6421	6179	2656
osmE	b1739	3132	7589	3111	7634	2948	5373	2185	2944	3979	3120	5526	2720	12050	3909	2523	2273
nadE	b1740	9499	11932	6657	9912	11750	2862	7713	8780	7214	11460	10722	5650	20834	6716	206	1416
b1741	b1741	4795	18713	4778	23637	5030	20507	3195	9659	17324	5774	16723	4094	29474	4225	4681	1527
b1742	b1742	1762	11124	5252	24414	4707	21690	6908	11519	14744	5476	14348	2613	45806	6069	9313	2352
b1743	b1743	2759	7079	6411	15745	1978	6777	3949	6469	8280	6189	7131	3736	15440	4452	3313	1996
b1744	b1744	1577	13241	3559	25575	2913	16295	3687	11116	17912	3912	17036	2359	46013	6173	7374	1715
b1745	b1745	1763	14369	2552	19945	2752	23911	2527	8918	15262	3728	13758	2094	30392	2878	5337	1500
b1746	b1746	1456	11675	1790	14203	1848	15568	1825	8000	10582	3261	9043	2256	18260	1886	4247	1416
b1747	b1747	1630	14693	3898	22087	3234	20306	3187	10751	15332	3673	17384	2199	50276	5159	6602	1752
b1748	b1748	1419	13790	2945	23240	2984	19250	4689	16569	18080	3899	18568	2281	60207	4589	10032	1986
xthA	b1749	5348	12015	7754	19411	2842	6862	2705	4914	7708	3712	7851	3152	19722	7123	3105	2237
b1750	b1750	2622	12643	2638	16137	3207	16643	2934	8104	13547	5384	9421	2086	22877	3018	4130	1411
b1751	b1751	1952	15379	8566	24724	3406	20039	3754	16081	20378	5104	18735	2525	53871	4759	10450	2109
b1752	b1752	2725	15442	3592	22003	2331	12549	4464	11384	9704	3654	9146	2121	23565	2796	5891	2130
b1753	b1753	2009	11403	2987	10803	1692	8060	9176	8776	8361	5055	8391	2292	33081	5938	6090	2164
b1754	b1754	1877	12514	2046	15866	3143	12524	2661	8193	7879	3057	7307	1914	19038	2524	5245	1836
b1755	b1755	2069	17446	3216	15297	1987	14151	4969	14427	13317	3543	14499	2337	43768	4286	7778	2101
b1756	b1756	2448	12311	1695	5117	2284	11921	2209	6505	9094	3489	11613	2471	19585	2421	4458	1455
b1757	b1757	1838	14514	3805	26454	2031	17800	3311	12530	15513	3825	17951	2457	31404	2517	6278	1480
b1758	b1758	1418	6589	2925	10478	3921	9929	3700	5554	8430	3530	6242	2758	12713	3009	7245	3047
b1759	b1759	2782	9246	10573	22533	5722	13150	5414	8814	12682	5826	14168	3589	36768	10019	6204	2286
b1760	b1760	3571	9283	1834	7861	2415	6673	4768	4968	5824	5948	5366	2701	15992	3280	2454	1853
gdhA	b1761	3744	19946	3140	23491	2405	14238	1680	6701	13300	3508	11929	2423	35645	3719	5202	1733
b1762	b1762	3358	19121	5848	17960	5030	25353	7651	13400	19528	5185	20821	3694	61597	8768	8062	2746
topB	b1763	8063	14395	7814	18480	7135	16266	5500	12327	13078	5253	11961	5308	24885	9352	6113	4293
selD	b1764	11426	15041	8596	14501	9537	9673	4113	5255	6686	4004	10966	4886	18038	7307	4650	4029
ydjA	b1765	4483	10489	6902	16982	3255	6814	3959	6702	8119	5849	6542	3838	19804	5894	2906	2520
sppA	b1766	3827	16134	8188	30474	7736	23141	4678	11749	19543	6048	26478	5671	30559	5570	10532	4137
ansA	b1767	5364	14136	5429	16580	6138	16580	4736	10297	12457	5878	10729	4318	39436	10665	5102	3205
ydjB	b1768	3786	10742	5194	13755	4351	11655	5996	7155	10223	4544	11519	3610	29728	6654	7415	3590
ydjE	b1769	3149	17752	4048	28863	2610	22169	1907	7192	14857	3053	17312	2310	33133	2804	6868	1544
b1770	b1770	1366	7677	1767	8331	2037	8880	2574	6243	7651	3026	5988	2176	11432	1904	2504	1525
b1771	b1771	2500	18697	4655	32313	3686	28903	4195	13600	20994	4675	21450	2688	61274	5922	7216	1775
b1772	b1772	1965	16955	1971	15199	1638	12554	1722	7175	12338	3233	12937	2083	21448	2070	6171	1852
b1773	b1773	1691	6818	2496	9927	1978	5749	3335	4432	6249	3444	4728	2510	15996	2431	4547	1816
b1774	b1774	1310	10306	1608	10621	1608	8584	1658	4148	5991	2652	7814	1835	21434	2150	3320	1500
b1775	b1775	1724	13583	3395	24288	1555	11562	2007	8904	14157	3250	13163	1837	25282	1993	5315	1323
b1776	b1776	1500	13858	2484	19843	3001	21597	2360	10840	15646	3418	14114	2282	27619	2646	5477	1580
b1778	b1778	8053	6747	8597	10817	18038	10262	7818	5069	8425	8619	7700	8247	15520	9720	2680	3288
gapA	b1779	12054	1963	11845	1772	14872	1605	7574	1113	1140	6697	1186	9431	2965	14561	638	5200
b1780	b1780	10730	10805	17914	20471	23998	19319	10158	10837	17659	10162	18849	13772	45674	32289	6970	6913
b1781	b1781	5612	16125	5017	15617	4802	12011	2732	7079	10538	3267	18580	3708	24127	4200	5265	2170
b1782	b1782	8816	6706	7229	6811	9552	7245	5512	3736	5968	5969	6987	7439	14573	11491	1855	3488
b1783	b1783	2104	18886	5856	28575	3974	22829	3914	17604	20521	3741	19624	2443	62820	5468	12661	2431
b1784	b1784	3011	17834	3077	26688	2548	14390	3623	13784	14977	4073	14612	2700	28363	2909	8260	2230
b1785	b1785	3036	13940	2598	18960	1847	7028	9374	7280	12761	4037	11476	3582	27385	3638	7066	2309
b1786	b1786	2959	14990	2662	16154	3209	15950	3353	11863	11961	4035	9610	2774	26000	3613	6042	2222
b1787	b1787	5193	3973	7954	18997	8422	3493	11800	2898	7344	9130	6861	5051	8747	5220	3762	3893
b1788	b1788	10841	8593	5387	3772	7250	3481	11819	4476	4641	8912	1120	2617	27517	6961	1926	3125
b1789	b1789	3101	17714	5594	21141	4410	22990	8631	8920	16208	4706	17666	3194	63750	8369	10335	2652
b1790	b1790	1860	12154	2941	17716	1600	8284	3027	9756	12625	3791	10231	2727	28222	3243	4136	1522
b1791	b1791	2454	17043	2642	16887	2714	16083	5609	11162	10376	3282	11200	2202	39022	3619	9674	2516
b1792	b1792	3642	8812	4780	12252	1996	7117	2346	3070	5253	4233	5456	2346	14169	3029	2472	1512
b1793	b1793	6688	12503	7021	19716	4442	10943	6034	6764	10874	8672	10138	4248	36034	10610	4405	2827
b1794	b1794	7331	4896	7591	9133	4093	5763	10050	4256	4575	5983	3611	3229	8902	2850	2122	1664
b1795	b1795	3702	6292	4282	10633	5286	7686	5864	5083	8640	5056	8218	3598	25559	9680	3780	2445
b1796	b1796	2080	3563	3724	5675	5372	6322	8723	3483	5398	13291	4087	4434	7406	2379	1746	2141
b1797	b1797	2002	7467	4634	10623	4566	11145	3857	3932	7574	4063	7754	2533	23748	5470	2821	1633
b1798	b1798	4779	10526	3965	13332	4819	11320	4969	5390	9393	4863	11430	3586	18974	3671	3021	1575
b1799	b1799	2131	18496	2448	17378	2300	20754	1505	7615	13178	3398	13225	2250	27628	2444	5720	1834
b1800	b1800	1686	12369	4502	26031	3084	8586	2769	7531	11604	3823	14263	1994	17712	2318	6597	1570
b1801	b1801	1181	16452	2844	33638	2822	27118	2475	13974	21223	3433	22518	2136	56446	4032	9462	1658
b1802	b1802	1613	12862	3279	13574	2321	12223	5218	8620	7825	3490	7921	2047	30865	2959	5623	1895
b1803	b1803	3212	3962	9911	27258	9149	1354	9391	4423	7713	7036	14788	4582	12289	4747	5808	3262
rnd	b1804	5676	783	6178	750	1540	366	8924	908	5182	36412	896	13972	3429	5274	544	2429
fadD	b1805	2823	18835	5144	30475	3695	20606	3378	11603	22123	4217	22784	2632	31676	2996	9912	2145
b1806	b1806	2925	8042	4129	10096	3134	9690	2819	4488	6192	3714	5719	2870	12303	2662	2811	1754
b1807	b1807	4697	11054	6938	19766	6635	18103	23901	16663	11435	5012	13986	4152	48161	8777	6080	3228
b1808	b1808	4053	1751	7829	14151	6258	7105	6743	649	9026	7019	11896	5070	23461	7128	8502	5567
b1809	b1809	5423	4811	4582	6076	4312	4680	3679	2673	3641	4249	3543	3922	6936	4530	1490	2468
b1810	b1810	5227	17434	5793	18155	5163	18439	4874	10540	15168	5495	10925	3236	35774	9252	5562	2824
b1811	b1811	5819	6510	4560	8263	4919	4958	2547	3153	3878	5602	3069	4587	11613	4486	2072	1897
pabB	b1812	4960	21013	3740	15281	3648	11115	2275	5929	8021	3243	10096	2669	19795	3663	4892	2519
yeaB	b1813	4377	12318	4239	14916	6402	14073	6070	11913	10489	5499	13096	3728	31408	9187	5480	2544
sdaA	b1814	10752	14574	20551	32431	12236	20483	7407	10127	19232	6486	19736	8311	34649	13802	11728	6323
b1815	b1815	3164	8443	5579	16759	3185	9077	3693	7208	132	465	7997	4144	21102	4746	3458	1938
b1816	b1816	10666	14509	11344	17983	12134	16904	11849	14462	12483	5821	13227	7779	46241	16712	6978	4659
manX	b1817	16297	11711	16768	17180	17199	12870	7975	7224	11294	9305	10931	12748	21165	19627	4180	7634
manY	b1818	12819	13121	16729	17502	20413	16999	9845	10856	14044	7803	17343	11039	43778	32472	6409	6645
manZ	b1819	16844	15605	21517	22489	15613	14095	5222	6276	14690	8358	21413	11222	24981	15326	7497	7132
b1820	b1820	4018	12119	5883	19393	3785	12040	3082	5585	10969	5005	14621	3732	14727	2468	5084	1807
b1821	b1821	2081	15493	4633	24172	3828	18865	3020	7410	12872	3148	14787	2295	41365	3915	6229	1856
yebH	b1822	3523	11315	5829	16653	4962	11087	2405	4657	7475	3473	11207	2931	18474	4075	4744	2074
cspC	b1823	6852	1855	11159	4648	17066	3422	9730	3402	3370	9443	3448	8129	9323	9305	832	2678
b1824	b1824	17027	2798	14475	2928	15350	2590	11919	1482	1755	9678	2382	11528	2792	10669	956	7934
b1825	b1825	3194	5656	5909	11348	7819	9179	6397	3394	5624	4078	8357	4179	14613	6010	2315	1764
b1826	b1826	2190	3123	8743	9654	8019	6056	14409	5489	11745	6091	8053	3732	22929	10203	3267	2353
b1827	b1827	8962	18746	7378	20090	8404	22644	5879	19800	13954	6550	19391	6943	34456	9722	6962	5229
b1828	b1828	5032	26912	5641	31009	3239	14566	2087	7244	18509	4556	17599	2959	37755	5283	5626	1426
htpX	b1829	12146	11639	20188	25113	18162	16632	7289	8030	13131	8344	14802	10268	25417	18157	5259	5680
prc	b1830	13133	14925	13922	18622	9860	9568	6114	6493	9837	6121	13367	7303	20740	9506	6108	5530
yebJ	b1831	10470	5191	9574	5864	11700	4463	14243	2368	2230	4310	3526	7067	3745	4295	1095	2634
b1832	b1832	3948	6176	7759	11402	7589	7920	4534	3204	5072	4416	6734	3947	16162	9758	3185	3442
b1833	b1833	3710	14740	5444	24260	4840	18987	2752	11558	16301	5449	14472	4181	27499	5403	8048	2807
b1834	b1834	2642	17782	3401	22361	4552	21934	8461	22885	15822	3911	15060	2559	53237	4907	11371	2620
b1835	b1835	3002	17474	6865	38746	6214	25667	4234	15932	19816	4574	23128	3517	65535	7934	12108	3119
b1836	b1836	6497	6635	2758	8303	3086	6276	2273	3283	5526	5490	5117	3709	11317	2710	2877	1928
b1837	b1837	3915	9992	4119	12289	3193	7871	7737	8037	8869	5195	6885	2480	23245	6342	4203	2196
b1838	b1838	2140	12740	2549	16256	3928	17697	1991	7344	10465	3147	8920	2264	26540	2768	4341	1585
b1839	b1839	4194	12927	4597	13091	8650	20227	6819	11141	10601	6555	14766	5213	46570	15772	4676	3030
b1840	b1840	5519	12589	4526	12222	5546	11088	3031	4640	6424	3559	8732	3244	19776	5688	4703	3452
b1841	b1841	2513	5499	4836	10743	3177	7447	4332	5212	7505	10347	6856	4610	13564	4336	2937	2881
holE	b1842	2303	5038	3313	5424	3694	3109	4638	1516	2087	3085	2111	2612	7037	2197	2258	2156
b1843	b1843	3083	11539	4324	18360	3810	17544	13124	15379	11474	4706	15083	3479	54582	7951	7580	2743
b1844	b1844	2087	8892	4794	15935	3278	12482	3991	4921	8726	4057	10230	2785	10087	2158	3751	1757
ptrB	b1845	2461	19780	5956	39892	3125	22807	3242	12873	25517	4010	29433	2696	34214	2785	12233	2108
yebE	b1846	2133	10844	5193	19680	3828	14028	5706	8759	9738	3156	9057	2118	28379	4231	8505	2547
yebF	b1847	3705	12504	6528	18350	4566	11071	3140	4715	7278	3793	9037	2604	28258	6110	5047	2045
yebG	b1848	2609	6986	7195	17132	6472	9774	6577	6870	9443	5400	11579	3518	28189	7436	6212	2828
purT	b1849	2245	12038	3645	18216	2438	13160	2919	10850	11027	3587	10554	2818	26121	3629	6115	1889
eda	b1850	7100	11198	8120	13075	8316	11604	4429	6606	11649	7309	12459	7350	15678	6975	1529	1949
edd	b1851	3135	16573	13241	35549	8459	34990	6239	20622	26437	5326	30520	4298	65535	9869	16581	3884
zwf	b1852	9992	4968	3640	3876	7541	5030	8854	4538	3645	5501	4202	4398	5278	3731	1159	2081
yebK	b1853	4035	8443	8563	15767	5423	7861	7809	5690	8301	6282	10163	5263	17147	4608	4726	2653
pykA	b1854	3412	1262	5078	1888	4107	1165	12260	1291	5212	23049	979	2342	6511	9698	1527	3437
msbB	b1855	4358	16380	5232	21840	6247	19523	3068	8134	14105	4587	16564	4512	21798	4313	4634	1915
yebA	b1856	4623	17249	10339	38244	7054	26872	4334	11702	20566	5303	27070	4823	61058	10477	11930	3901
yebL	b1857	4111	16114	8237	33296	4675	16227	3698	8245	15687	4771	21417	4633	34831	5420	9144	2920
b1858	b1858	1636	13776	5876	32321	5050	27955	5669	11107	19951	4168	19646	2438	52747	5603	11117	2385
yebI	b1859	2218	5692	4460	12218	8138	9386	5499	4728	8818	13618	5255	3384	14258	3540	4159	2720
ruvB	b1860	3064	12156	3282	15638	5398	16002	3139	7447	11745	4069	12369	3075	18968	3392	3687	1638
ruvA	b1861	3274	9354	3160	8743	2527	5128	2111	2631	4188	2776	4337	2108	9360	2574	2397	2115
yebB	b1862	2869	12060	5011	15943	5153	17469	8786	14778	13001	4653	13787	2959	52363	9425	6906	2532
ruvC	b1863	6150	9726	7934	12453	5862	8072	3970	4944	8364	6187	9545	6776	12320	5410	3219	2887
yebC	b1864	10191	6817	10311	9506	13039	7186	5181	4254	5355	7878	4499	6910	10215	8650	2970	4999
ntpA	b1865	11552	8063	10010	9328	7699	4840	7288	4572	5131	6527	6710	7678	13533	9383	2637	3722
aspS	b1866	16239	13780	9107	10596	9611	9024	4623	3097	4876	4328	11868	7508	15066	8999	4850	5549
yecD	b1867	5571	15019	4605	14999	7027	13135	5658	10093	11009	4906	11584	3408	33385	8183	5235	2363
yecE	b1868	2489	9515	4980	15559	5755	17796	2955	6581	8937	4079	8815	3439	21957	3435	3778	1854
b1869	b1869	2877	8016	6001	18400	6552	10795	6245	10290	9030	6705	10773	3688	30718	8934	4586	2433
b1870	b1870	3680	10663	4810	16236	4728	16402	3605	8309	13113	8295	10605	4396	23113	5293	4137	2719
b1871	b1871	2545	10859	5946	22463	6667	19939	13401	15215	13265	4985	16709	3743	61890	8355	8207	3088
bisZ	b1872	2172	23469	5736	40029	3168	26866	3310	16935	28262	3823	26130	2324	63478	4997	11971	1901
b1873	b1873	3544	749	5041	2126	4483	547	4039	744	1191	7522	2005	6456	12515	4921	964	2257
cutC	b1874	2296	8513	2527	8933	1848	5651	2112	2644	3632	2605	4781	1724	8777	2163	2699	1689
b1875	b1875	2074	8595	5231	17591	3331	11716	2707	3983	8376	3232	10648	2551	17144	3614	4006	1713
argS	b1876	8089	11543	11582	17809	8634	12026	5126	5763	9118	4878	12391	6756	15059	7370	3830	3777
b1877	b1877	1500	8846	6135	20299	4352	19584	5275	7740	12350	3733	13669	2464	42906	7141	6731	2445
b1878	b1878	3598	7849	4811	11558	3816	7830	3930	4387	4312	2857	7152	2519	17048	3023	5660	1821
flhA	b1879	2216	24808	2047	21202	1623	14943	1697	7837	12409	3241	16755	2214	31252	2076	7621	1683
b1880	b1880	1222	14884	4185	22758	2445	21816	2006	8115	15878	3608	20561	2263	25110	2104	5829	1382
cheZ	b1881	1699	10602	2924	13639	1435	5672	2002	2833	5866	2926	6713	1906	16439	2205	2596	1323
cheY	b1882	1490	6210	5246	15741	4229	8870	5879	5579	11155	6042	10032	2985	12683	2202	4408	1916
cheB	b1883	1765	10208	2506	12533	1714	5894	2994	4355	8019	3350	6689	2303	13874	1846	4122	1651
cheR	b1884	2773	19742	2061	14561	2413	19401	6129	12280	11582	3754	12479	2001	22287	1958	5207	1614
tap	b1885	1718	20203	2143	17284	2021	12807	1684	5099	8514	2845	12154	1886	22458	1901	6822	1831
tar	b1886	1386	16541	1847	19095	1831	17440	2844	14758	12648	3279	11221	2195	23265	2127	5863	1459
cheW	b1887	1658	10050	1676	8346	1671	6691	1432	3027	4369	2646	5261	1747	11030	1725	2482	1634
cheA	b1888	1434	16107	1952	20703	2354	20691	2510	16645	14573	3298	13056	2059	28949	2211	7869	1602
motB	b1889	1974	21797	1868	19980	1479	13748	1737	6361	11478	2977	11299	1885	20470	1806	3681	1503
motA	b1890	1472	15121	2035	13550	2462	18846	2541	11157	11782	3680	12164	2025	26143	2402	4514	1647
flhC	b1891	2269	10309	2383	10688	2750	14806	3173	8394	11761	4107	9214	2415	20542	2574	4936	1970
flhD	b1892	2679	8882	2267	6537	2220	5179	2759	2786	3603	2855	5308	2447	9664	2268	2067	1821
insB_5	b1893	2380	10620	8431	24362	4612	17158	3692	7077	8832	3109	16320	2763	70	73	5603	1833
insA_5	b1894	2455	15101	7608	36686	3299	16945	6216	12165	21218	3991	29040	3582	36217	4523	16885	2634
yecG	b1895	4470	14198	5949	18966	4182	8407	5043	7760	10230	4444	14167	3740	34699	6317	6897	2289
otsA	b1896	2430	13903	2930	18734	2082	10124	1788	5120	10125	3126	9853	2000	21959	2534	3084	1231
otsB	b1897	2185	12904	4351	23603	3437	15938	3767	7969	14797	3926	16675	2862	31046	4177	5561	1827
araH	b1898	1631	7949	7110	21778	3842	15598	8612	7018	13460	4504	16471	3244	31325	5557	6724	2405
b1899	b1899	2207	15317	4059	25300	2192	11372	3762	7763	12722	3558	17566	2571	28034	3420	4762	1368
araG	b1900	1578	21225	4559	40444	2426	23641	2695	12734	21494	3447	31731	2239	34549	2084	11637	1720
araF	b1901	1192	12815	4798	27989	3325	23744	4790	12344	17889	3732	18078	2100	46670	3314	12722	2467
yecI	b1902	4233	4224	6618	14657	2870	840	4751	879	6500	6413	5292	3353	9926	6229	747	2303
b1903	b1903	6093	9401	7077	12894	5874	8826	5601	3937	8670	8793	10153	5949	23099	7366	4893	2908
b1904	b1904	1663	6609	6504	20975	4624	10460	8299	6469	10514	5179	5776	2110	29832	9423	7146	2712
ftn	b1905	7129	11015	12661	19030	7955	13596	6257	5487	9596	6621	12293	4693	16189	8776	5399	4832
yecH	b1906	3621	7884	3045	9600	5204	7717	2334	3336	6356	6637	5046	2691	11293	2602	2241	1476
tyrP	b1907	3053	18409	6457	34605	4927	26595	4591	14298	23944	4182	31163	3300	49678	5823	13338	2486
yecA	b1908	3266	9839	6267	18548	5471	15304	11133	18316	10595	4687	11352	3190	42328	7986	8079	3526
pgsA	b1912	3543	9898	2795	6635	2676	7230	2218	2340	3260	2621	7395	2300	9955	2230	3005	1958
uvrC	b1913	7042	15749	13159	30008	11359	25917	5859	11947	19816	6274	19490	6540	36894	10528	7011	3969
uvrY	b1914	8161	12373	6500	11919	6286	11005	3987	6821	8356	4701	8225	5079	16575	6656	3154	3137
yecF	b1915	8156	5626	5332	7832	4073	4459	3585	3076	2646	3746	2816	3706	7061	3651	1845	1897
sdiA	b1916	1141	349	2924	440	10306	950	4429	284	158	2577	178	2102	606	1579	151	1476
b1917	b1917	3716	16803	3790	18190	3167	12275	5782	12195	11391	4443	11879	2628	36573	6401	5539	2093
yecC	b1918	1876	7005	3984	9905	3738	10130	2740	5904	6618	3169	5501	2266	16633	2410	3206	1560
b1919	b1919	2700	16204	5280	26709	2939	14934	2718	8194	12256	3239	20216	2666	32282	4046	9031	2375
fliY	b1920	4120	18061	4240	19507	6482	21740	3753	10199	16392	5033	18805	4127	24445	4164	5347	2143
fliZ	b1921	1912	13060	3884	18004	4752	19700	8444	14248	15166	4753	18014	2931	53808	7180	7108	2147
fliA	b1922	1347	10581	2303	15631	1884	13062	2483	9469	9257	3218	9434	2305	20614	2569	5037	1629
fliC	b1923	1821	15903	1987	11776	1311	9997	1625	4866	7167	2640	8950	1847	20903	2007	3692	1595
fliD	b1924	1748	21829	2447	21726	2784	29046	2601	17616	20010	3798	17792	2242	38616	2923	8421	1816
fliS	b1925	2369	13254	2125	10758	1801	10673	1747	2844	7979	2892	10062	1874	19844	1974	2061	1234
fliT	b1926	1990	8794	2451	14520	2469	12453	5122	5408	8668	3854	11796	2718	15277	2150	4615	1673
amyA	b1927	2167	16597	2610	18368	2925	22574	2507	16204	16736	3900	17468	2614	37500	3617	7267	2128
yedD	b1928	3456	6073	4672	9750	5938	8758	2584	3462	7471	10137	7193	5569	13362	6316	3207	3237
yedE	b1929	3051	18083	4387	27137	4277	21817	6271	22540	18542	4415	21355	3176	64704	7005	11410	2846
yedF	b1930	2009	10164	4125	17627	2857	13558	3284	6000	13754	4687	13809	3312	27298	4903	6611	2051
yedG	b1931	1384	11567	6073	28329	4202	25720	5097	11854	15270	3862	16299	2211	51983	4913	9929	2455
b1932	b1932	2331	10100	5443	19685	4335	13999	2941	5182	7113	3312	13125	2958	17050	2942	4825	1703
b1933	b1933	972	3220	5792	12360	4211	5106	7928	4118	10132	5674	8151	2977	21119	6051	4273	2260
b1934	b1934	1686	3915	5212	10398	2060	6559	8631	3278	6478	6661	7082	3619	10743	2899	2349	1862
b1935	b1935	1283	8614	6148	23483	3160	14011	7403	5460	13847	4311	17312	2824	34469	5090	4425	2025
b1936	b1936	2830	9688	4204	15572	3353	12517	5644	4451	11187	5310	13659	3154	20408	5213	4749	1986
fliE	b1937	12148	1646	2853	818	6325	1287	3560	426	4069	25377	1191	4904	6369	3748	1537	3549
fliF	b1938	2055	16728	4575	37487	2641	19130	2960	12129	15987	4303	19353	2430	40650	4032	8757	1819
fliG	b1939	1260	11940	1606	8537	1959	8431	1557	3138	4685	2536	6476	1766	14311	1621	3499	1584
fliH	b1940	1364	9729	3111	19177	2397	15955	2358	7861	13095	4796	15349	2758	21578	2539	5025	1542
fliI	b1941	1415	15867	2177	14069	1860	10647	1550	4171	6917	2769	8760	1822	18065	1803	3918	1426
fliJ	b1942	1996	11754	3633	15689	5510	13266	3135	5230	9781	5645	11173	2787	15332	2167	3562	1389
fliK	b1943	2118	18938	2699	21778	1816	10972	1504	5474	7805	3302	11911	2016	26139	2479	4085	1195
fliL	b1944	1987	10575	2250	8987	2172	7538	1750	3591	5045	2799	7386	2677	16962	2438	2313	1372
fliM	b1945	1750	16472	2762	28572	3772	27088	2460	10122	17249	3857	20715	2628	23592	2221	6831	1528
fliN	b1946	1572	8703	1916	8727	1746	5291	1913	2823	4877	2664	5009	2179	12588	1886	2777	1542
fliO	b1947	10476	11799	4152	11035	1397	4353	2497	2796	5989	5522	6943	4230	14677	6430	3946	2913
fliP	b1948	2670	17148	2729	18347	2058	13111	1987	7437	10551	3739	12318	2882	25486	3127	5322	2155
fliQ	b1949	1160	8341	5388	13765	4328	14262	3047	5513	9623	5534	10240	2956	19894	2987	3707	2022
fliR	b1950	1611	7093	3376	12214	2889	11580	2463	6527	9300	4317	8288	2299	20486	2830	3639	1851
rcsA	b1951	2517	2704	4037	4874	12114	9250	4424	4097	5089	11961	6206	4457	10044	3919	7164	3869
dsrB	b1952	2346	4914	5197	10298	4542	6791	7201	3524	6188	4850	5600	2619	12693	4951	4923	3014
b1953	b1953	2599	8243	3110	10576	1758	8054	3038	4952	7018	6298	6718	3467	14357	3206	2686	1749
b1955	b1955	1409	10782	3084	18475	2436	15290	3701	12060	12579	4047	12701	2294	40506	4605	6036	1848
b1956	b1956	3223	19997	3216	25895	2830	23308	2086	9472	15436	3551	13863	2473	34202	3158	6886	1868
b1957	b1957	11376	19993	9003	15169	9682	26697	14092	11776	10755	13337	16339	7623	55116	31036	3788	3943
yedI	b1958	3875	20202	3643	19964	3354	16392	3308	10959	13685	3964	10752	3013	26693	3751	5706	2214
yedA	b1959	2789	20142	4757	27177	5612	30335	9551	20477	19978	5742	23393	3445	64277	9255	10051	2502
vsr	b1960	1749	7600	2147	6232	1854	3655	1981	2394	2364	2689	3856	1869	8162	1702	1942	1560
dcm	b1961	3808	16675	3499	15974	2370	8019	2045	5287	8424	3574	10031	2642	22725	3738	3545	1817
yedJ	b1962	2089	8956	3264	15556	4249	15799	2000	5600	11282	5993	8822	3468	20846	3151	3898	1906
b1963	b1963	2192	13308	4171	15558	3842	20324	5931	12861	11535	4124	15186	2726	59902	6238	6105	2226
b1964	b1964	3267	18936	6242	28563	4042	16498	3092	11422	15363	4057	19746	3631	41491	5582	9615	2175
b1965	b1965	3206	6586	8399	16553	7806	7668	10535	4335	6971	5960	14173	5403	16112	4451	3158	2079
b1966	b1966	21655	11759	18300	16329	23587	18438	2827	4434	10469	10372	13986	10454	18230	16164	3587	3021
b1967	b1967	3383	12107	10773	31366	9135	24152	5967	11011	17118	5262	23294	5393	47674	11267	9031	3806
b1968	b1968	2941	18985	6411	38600	3296	20396	2821	9783	20840	3842	32094	3545	33705	3846	7355	1927
b1969	b1969	2015	12889	8719	46656	5335	24180	4842	13824	27897	5390	30258	3781	65229	9087	14864	3185
b1970	b1970	1300	6550	4097	16827	2229	10948	3059	4027	10084	4728	11015	2643	11353	2264	3846	1605
b1971	b1971	6257	13188	9577	26728	6188	4704	9216	7248	10605	5789	23476	6481	14546	4719	9304	2937
b1972	b1972	1223	6910	4250	14506	3611	12912	3730	5303	8322	3368	10132	2244	24747	3071	4957	1975
b1973	b1973	4505	16449	3556	20396	2112	11576	2354	8875	12164	4203	10559	3176	25292	3428	5940	2013
b1974	b1974	2349	13240	2359	11234	2475	13444	3053	8390	12467	3876	10694	2192	29073	4088	4626	1786
b1976	b1976	4224	13618	5215	22379	5432	18544	2706	9356	12661	4100	11591	3432	28333	4634	4995	2158
b1978	b1978	9203	4558	6193	15751	6874	1654	6215	3499	5834	11136	5894	5573	6001	6202	2040	3665
b1979	b1979	1625	6810	2809	10892	1866	7724	3732	5288	7803	8442	5765	3529	15969	2604	2950	1644
b1980	b1980	2264	13579	3162	15186	3155	18972	6272	10889	11942	3597	13104	2568	38061	4493	5954	2008
b1981	b1981	2274	18090	4654	32096	4062	27728	2742	10792	18867	4064	24438	2865	36366	4179	6771	1845
amn	b1982	5956	15684	6884	19944	4616	10289	3306	5643	7494	4480	9962	3280	22183	6240	5942	3553
b1983	b1983	14169	19197	10177	19962	13406	19328	5266	8546	15964	10413	15191	9513	25071	11591	6612	6558
b1985	b1985	3492	17922	3051	18000	4135	19105	10805	23464	16050	3608	17779	2915	47573	3563	14181	2693
cbl	b1987	1913	15745	3240	14892	3008	21941	2598	17650	13084	3201	18135	2451	53313	4636	6634	2005
nac	b1988	1336	14233	2191	15083	1600	15376	1803	9438	13724	3159	11559	1925	27605	2076	5323	1484
erfK	b1990	3067	15857	4965	22676	3207	14409	2548	6011	11785	3602	16557	3052	26535	3484	6102	1898
cobT	b1991	2798	12158	3604	17957	3517	13223	3636	11039	11192	4606	9613	3529	24080	4315	5256	2154
cobS	b1992	3248	14112	5548	18894	2262	9559	2101	4050	9098	3794	9539	2840	20157	3542	4226	2075
cobU	b1993	3509	23007	4903	25409	5862	28645	4051	11984	17530	7004	21164	3833	24044	3183	5609	1882
yi52_6	b1994	18893	32729	29613	64569	16440	34915	12866	29202	47372	9848	55871	16744	65535	21353	23207	10192
b1995	b1995	2250	10298	4785	16674	4182	13139	3990	4427	9763	4343	12805	2957	18272	3259	4776	1673
yi22_3	b1996	2298	17579	8031	52629	4635	31374	4247	21408	38103	4398	37454	3630	63435	6506	24353	2992
yi21_3	b1997	2270	8289	4983	11395	4350	11269	4412	5341	4380	3488	8408	3109	9421	1989	3054	1749
b1998	b1998	1702	12096	7218	28629	4191	25323	7293	7768	18379	4814	17012	3168	40412	5472	6601	2329
b1999	b1999	3557	9324	2514	9715	2172	6893	4009	4910	6862	6898	8013	3147	15992	2773	3641	1694
b2000	b2000	2809	3657	3189	1378	2551	2364	7319	3257	966	2905	1605	2514	2884	1602	811	1334
b2001	b2001	1630	12434	4751	26498	2884	18885	3717	12186	12798	3080	12896	1850	41571	3016	12548	2186
b2002	b2002	1386	8511	5124	19215	3252	9471	4383	5251	8605	5496	11797	3377	14318	2631	5019	1740
b2003	b2003	2183	15551	2219	13795	1818	7688	2523	4663	6116	2586	8585	2089	13343	1811	5133	1824
b2004	b2004	2367	1172	7606	13393	11515	2655	6224	2043	5166	7600	9872	6286	22337	7587	2981	3231
b2005	b2005	4770	3390	7015	11593	7622	1196	4952	1611	223	2877	6895	5351	6884	2028	834	1856
b2006	b2006	2183	11826	1990	8297	1847	8453	3362	3184	5293	2775	7790	2306	12240	1808	2211	1589
b2007	b2007	14315	8067	9238	4097	24128	11326	8156	5180	8125	12324	9219	10968	19653	15749	3093	7124
yeeA	b2008	2746	14550	3301	17038	2652	12409	4060	10998	13254	4122	11308	2635	27418	3960	5942	2200
sbmC	b2009	3602	17998	5650	23538	5681	19004	6960	12776	14006	6432	16502	3702	40711	7147	6662	2834
yeeC	b2010	1889	11522	3053	10645	2255	7456	2769	2932	5355	2946	6636	2503	20480	2431	4511	1951
sbcB	b2011	5297	21011	7284	27234	7975	30685	3227	12097	20262	4969	25032	4588	32289	6019	6567	2327
yeeD	b2012	6450	738	3227	355	1479	268	4083	268	277	3833	246	2875	393	1699	143	1630
yeeE	b2013	1492	573	7658	15698	11715	3115	5964	2899	9454	8935	9846	5597	10231	4094	3877	2381
yeeF	b2014	5968	16765	6356	26675	8517	20261	4271	9260	15878	4899	18548	4043	28654	4959	5262	2880
b2015	b2015	1986	19189	3496	20572	6064	36922	3846	26353	18245	3784	26805	2786	55983	4274	10573	2638
b2016	b2016	3568	13053	2742	7885	2733	6699	3110	3209	4577	3303	12960	3508	12468	2983	2766	2508
yefM	b2017	4842	7667	3297	7083	1987	4116	7556	4505	4852	5325	3919	3405	8091	2962	2087	2271
hisL	b2018	3547	2335	8627	9141	6919	2108	14933	3637	3668	7670	6618	4332	29936	7237	2862	2630
hisG	b2019	1731	12313	6002	33577	4099	17907	6132	10829	14412	3567	20818	2644	46644	5808	11423	2805
hisD	b2020	1947	11697	4376	18848	2633	9901	2792	7270	7854	2989	10585	2061	18223	2439	5285	1890
hisC	b2021	2198	13560	7972	34286	4789	18741	6295	12418	17201	4048	16054	2452	41402	5530	13475	3172
hisB	b2022	3198	13507	6495	27879	5230	15101	3030	7209	11218	3815	20466	3301	26988	5447	7180	2552
hisH	b2023	2667	9911	5469	20587	5518	15471	8694	8804	12428	4619	19846	3884	30876	6253	6959	2463
hisA	b2024	3740	14829	3960	16788	3784	14007	2629	7364	10279	4351	7191	2729	18992	3663	4104	2084
hisF	b2025	3458	14205	4965	20080	6581	21014	4571	11567	11533	4173	15298	3442	34571	7490	5497	2505
hisI	b2026	3821	8582	5813	17415	5953	12543	4359	7717	8676	4279	8674	4797	20389	5280	3935	2529
b2027	b2027	4028	2540	4948	4268	8828	3908	9091	4505	1885	4367	1810	3930	5212	4444	1243	2557
b2028	b2028	1223	327	4346	424	3359	380	4681	286	164	2824	234	2893	416	1384	468	2687
gnd	b2029	32893	9001	41981	17354	40929	12700	20503	8250	11813	17237	13708	27304	30284	49991	5691	16621
yi52_7	b2030	19638	39653	23284	59357	16682	40607	8301	24322	46890	8757	46636	12206	65512	14320	30835	10620
yefJ	b2031	3987	6915	7384	13520	10596	11634	8936	5380	10216	7556	13737	7116	18707	7122	5039	3771
yefI	b2032	17750	5620	9187	4804	12120	2855	8413	2290	6399	24783	895	2239	6668	4743	1960	3140
yefH	b2033	6140	9445	5664	8067	5349	7524	4229	3606	6883	4701	8526	4708	11565	4260	3165	3067
yefG	b2034	5605	593	2743	475	3883	449	3617	279	182	2575	252	2308	441	1573	173	1609
rfc	b2035	7219	7477	7039	9221	8595	5937	5354	2848	1955	2986	1490	2528	7886	2879	2877	4398
yefE	b2036	4073	1029	8848	6226	13198	1009	8537	3372	5783	21620	3542	5419	13285	5784	2708	2983
rfbC	b2038	5338	4455	4695	5537	6255	3946	13486	4957	5960	7730	3791	4609	12318	7347	2145	3647
rfbA	b2039	9582	9078	12808	13421	11717	10835	10844	7251	9881	9620	9207	8298	21601	17201	6065	7423
rfbD	b2040	14962	10106	12066	11067	8680	5890	9698	6711	7903	10426	6795	9917	15334	13481	4014	8027
rfbB	b2041	12026	17327	11723	18351	17501	22137	10511	15830	19675	10763	18153	10416	51631	25712	8572	9930
galF	b2042	16044	10771	14640	12865	10890	9111	8219	6751	7934	8019	7324	10847	18347	14937	3216	6342
b2043	b2043	3155	19378	3371	17475	2317	10950	1836	6125	14357	3727	19602	3423	32058	3056	6583	2007
b2044	b2044	1589	16730	4060	34981	4050	25916	3133	10706	18152	3962	23886	2517	33503	3498	7220	1420
b2045	b2045	1977	19941	2425	17004	3404	14316	1720	5173	9716	3028	13127	2050	24005	2082	5847	1818
b2046	b2046	3014	1118	10450	4313	20180	3257	9439	2649	4184	12771	5738	5900	8780	3886	1475	2470
b2047	b2047	1430	18414	2023	14296	1574	11648	1252	5067	7747	2559	9567	1763	27993	2148	4208	1476
cpsG	b2048	1413	12971	2445	20374	3160	20084	7117	7601	11652	3382	14253	2137	57574	4524	9942	2180
cpsB	b2049	1693	19872	2306	29055	1715	19823	2383	14227	13684	3251	14354	2013	30608	2260	7411	1631
yefD	b2050	1980	7547	3373	11394	1532	6184	1858	2701	5036	4041	5273	2662	8019	1937	2934	1519
yefC	b2051	5914	13825	4691	16603	2682	12274	4410	6761	11799	7424	9311	3109	29471	5569	3807	2032
yefB	b2052	2368	11947	2258	10448	1906	6111	2789	3980	3818	2844	6991	2795	11294	1904	3493	1712
yefA	b2053	1443	15471	2395	22122	3372	26144	2382	10301	15739	3936	15048	2067	28403	2155	6029	1479
b2054	b2054	1437	9672	1864	8912	1226	7454	1467	3432	6111	2657	5873	1704	15039	1850	2386	1360
b2055	b2055	1433	12151	2598	16653	2349	17807	3827	9753	14894	3630	15801	2290	40221	2928	5068	1622
b2056	b2056	1685	7351	4028	12982	5944	14091	4413	6600	13906	7033	13038	4012	23626	3541	4880	2496
b2057	b2057	1383	11441	2358	15687	1652	11404	3849	11153	11668	5308	8553	2313	25143	3014	5306	1749
wcaB	b2058	1277	13372	4462	22929	3689	19790	4333	14464	12591	4687	18085	3287	43572	6709	7542	2730
b2059	b2059	794	2761	5030	10877	2462	6877	2636	2313	6648	4377	12896	3355	21848	2817	4531	1990
b2060	b2060	2229	17036	1801	11129	1335	7723	2271	4711	5983	2696	7814	1899	13837	1810	4407	1670
b2061	b2061	1216	7737	2733	11816	2157	12507	3342	9017	7520	4056	9515	2238	23628	3027	4748	1887
b2062	b2062	1611	10800	3446	18015	2258	7948	3368	3598	6156	2865	11201	1957	19835	1872	7719	1880
b2063	b2063	1664	644	9739	5024	15040	2150	8181	2904	7126	12825	4016	5239	13006	9179	2615	4625
yegA	b2064	3915	15386	3340	13392	3106	9655	2159	4629	7037	3280	8978	2983	19672	3648	4909	2699
dcd	b2065	2979	7409	6324	10244	5332	8873	6367	5982	9619	8644	10310	4150	13997	4063	2639	1903
udk	b2066	5585	10658	5309	12064	5437	9703	6064	8329	11300	5234	8855	4662	29499	9403	5049	3204
yegE	b2067	5401	1168	1741	350	16789	3138	10762	1622	4008	15893	2639	9115	7262	4691	2329	3197
alkA	b2068	1631	13664	3200	20508	1380	7862	1700	4563	7840	2710	7760	1674	17608	2046	3111	1155
yegD	b2069	1647	12307	2818	14127	2225	8443	1610	3775	5491	2403	8107	1800	16672	1893	4607	1903
b2070	b2070	844	5980	2336	9562	7709	10107	7318	5774	5680	5436	6854	2493	15273	3537	3040	1502
b2071	b2071	11172	915	9348	886	1346	244	3936	264	3169	14326	414	5381	438	1749	144	1521
b2072	b2072	1936	16313	2561	13836	2399	17413	3419	9866	12342	3814	11413	2159	24146	2301	3997	1483
b2073	b2073	1879	14670	1827	14246	1297	10870	2759	7420	10231	3092	9382	1957	20794	2321	4214	1588
b2074	b2074	1927	11739	3913	20604	3896	15550	5003	11476	12425	4287	11484	2712	32511	4693	8035	2564
b2075	b2075	1569	14434	3113	19381	3465	20290	3345	17805	11846	3201	11133	2142	30855	2906	9874	1936
b2076	b2076	960	2562	1840	3742	3112	2461	2491	954	895	3058	1895	2081	4346	1698	204	1824
[truncated: 2,145 more rows]

## Sheet: Wild type 10 min
Additional data file 1. Table of the intensities used in a spatial pattern analysis of transcription of MG1655 wild type in LB with norfloxacin for 10 min
Name	B#	Transcription (Cy5)	Genomic DNA (Cy3)	Transcription (Cy5)	Genomic DNA (Cy3)	Transcription (Cy5)	Genomic DNA (Cy3)	Transcription (Cy5)	Genomic DNA (Cy3)	Genomic DNA (Cy5)	Transcription (Cy3)	Genomic DNA (Cy5)	Transcription (Cy3)	Genomic DNA (Cy5)	Transcription (Cy3)	Genomic DNA (Cy5)	Transcription (Cy3)
thrL	b0001	1873	2070	2224	2652	437	804	4147	5910	3021	1868	2249	1728	1975	2275	2663	2591
thrA	b0002	1021	3202	1896	3324	776	2301	1088	2464	7638	3628	9539	2910	3110	2334	3274	2859
thrB	b0003	1754	2077	2928	3292	868	1124	2891	3537	3687	2954	8285	4212	2659	2629	3307	3621
thrC	b0004	693	1067	1035	1399	409	783	1494	3230	5215	1951	2897	2610	1588	1609	1205	1301
yaaA	b0006	1019	1655	851	1118	550	1063	1396	2724	2914	1856	3419	2087	1181	1576	1598	2289
yaaJ	b0007	658	1146	652	764	483	549	1642	3254	1326	1221	2330	2039	1281	2104	513	1198
talB	b0008	6242	1162	9866	1065	3915	1032	6455	1451	1837	8868	4540	17901	1408	4788	1536	7328
mog	b0009	1065	1043	1922	1159	819	976	1263	1250	3433	3985	5207	6513	1342	2828	1324	2902
yaaH	b0010	1126	1394	678	503	702	1282	840	903	1240	1493	2505	2144	635	1262	753	1322
b0011	b0011	1214	1670	763	1106	808	1810	1383	2078	2854	1755	5767	3217	2951	3001	1989	2415
htgA	b0012	511	541	380	428	527	677	1174	920	1029	1159	2232	2179	915	1649	630	1386
yaaI	b0013	734	1350	698	1182	663	897	2903	2385	2387	1776	3176	2140	876	1782	1618	2550
dnaK	b0014	11319	1066	31523	1520	28443	1121	13023	720	3398	35764	4607	48792	1100	29360	1322	41023
dnaJ	b0015	6965	2126	4268	1320	4482	1515	15399	4603	4083	11279	5883	14677	2787	6119	2279	11410
yi81_1	b0016	1353	2547	2476	2840	992	2522	1281	2882	5767	3660	8358	5211	1932	2375	2599	2722
yi82_1	b0017	1059	2309	1360	777	850	2267	1068	2292	4715	3126	7567	4568	2032	2065	2555	2541
gefL	b0018	688	927	398	222	420	782	668	880	1745	1812	3558	1806	1160	1745	1016	1820
nhaA	b0019	3725	2104	5082	2121	1204	1535	2046	2224	3373	5510	4438	5574	1725	2414	2269	3564
nhaR	b0020	1304	1859	2462	2103	461	1425	767	1790	3584	3015	5943	4470	1911	1940	1629	2188
insB_1	b0021	1406	4172	1756	3444	683	3375	1503	6001	7502	2083	9943	3017	2198	1967	3530	2060
insA_1	b0022	773	2882	1266	3161	676	2247	729	1875	5819	1983	7881	2572	2571	2293	3003	2249
rpsT	b0023	2746	1396	511	201	1685	1024	4607	2631	2924	4904	1679	2698	1293	2437	969	3292
yaaC	b0025	813	1486	1662	2530	419	1484	1197	1420	5820	3987	4039	2316	1752	2340	3138	4366
ileS	b0026	1833	2673	1643	1611	1241	1162	1421	1629	2567	2435	4139	2766	1505	2078	1851	2251
lspA	b0027	2527	3165	1122	1963	473	869	1224	1905	4038	2594	8655	3754	1511	2067	1948	2561
lytB	b0029	956	1729	62	37	436	694	858	1401	1760	1511	3710	2241	910	1480	901	1432
yaaF	b0030	856	1467	729	1188	456	801	1826	3283	2884	1900	4767	2613	1328	1790	1540	1939
dapB	b0031	610	993	1643	1122	462	467	1996	1286	1813	1609	2840	2117	629	1521	917	2231
carA	b0032	514	2403	937	2077	523	1527	736	1359	2729	2571	9621	3021	1856	1527	1883	2706
carB	b0033	727	3362	884	1966	355	1672	116	114	7957	1705	7622	2201	1911	1441	1955	1842
caiF	b0034	819	1764	688	1115	672	1052	1463	3293	2477	1315	4467	1968	1597	2027	1345	2049
caiE	b0035	671	1129	931	1550	547	999	790	920	2267	1493	4380	2574	1190	2042	1237	2170
caiD	b0036	858	2091	766	2361	450	1529	1861	3906	4144	2067	6500	2435	2685	2513	3097	2677
caiB	b0038	622	2796	807	3176	332	1578	1241	4510	5070	1891	9027	2186	2359	1827	3037	2414
caiA	b0039	540	1725	961	2459	422	1625	779	1978	6224	3082	5026	2314	2617	2213	2286	1797
caiT	b0040	933	2048	1659	3118	512	2117	2057	4633	5314	2987	7905	2431	2673	2070	3841	2947
fixA	b0041	685	1516	923	2583	827	1617	1408	3420	5406	1408	5038	1822	2180	2229	3100	2044
fixB	b0042	566	1755	1056	2166	458	1176	1039	2242	3802	1913	5434	1999	2658	2030	2375	2119
fixC	b0043	912	2296	1056	2133	473	1698	582	1652	3657	2271	6309	1848	1731	1835	1656	1855
fixX	b0044	855	1257	1634	2257	363	1066	1602	2988	6466	3299	2758	1248	1177	1710	2875	3641
yaaU	b0045	396	1419	806	1914	381	1616	572	1715	4443	2273	7091	1956	2627	1922	1970	1815
yabF	b0046	925	2272	1314	2055	571	1428	990	1352	3170	2482	7941	2918	2208	1683	1951	1900
kefC	b0047	604	1832	1789	2209	562	1848	1636	3037	5717	2590	7344	2217	2093	2052	4089	3214
folA	b0048	666	1298	766	1109	362	776	1877	3904	1714	1109	3714	2076	1107	1617	1775	2521
apaH	b0049	1080	1888	1114	1626	446	1039	907	1661	3271	2145	7357	2698	1546	1794	2279	2213
apaG	b0050	1192	2320	1397	1803	329	780	1522	3637	2727	1772	7366	3400	1676	2002	2047	2269
ksgA	b0051	1247	2654	3331	3282	700	1623	1328	2302	5697	3040	6293	3372	3014	2389	2740	2492
pdxA	b0052	1785	1399	1999	2061	557	664	940	1340	3538	2906	6051	2811	1475	2162	1314	2593
surA	b0053	1944	2050	2140	1824	713	1642	1314	2163	3484	2392	4279	2389	1254	1641	1700	1827
imp	b0054	610	765	1054	1580	483	1226	1425	2340	3768	2102	2241	1861	1579	1970	2625	3178
yabH	b0055	591	1754	1264	2155	304	948	616	2107	6748	2247	5717	2039	2729	1864	1598	1365
yabP	b0056	941	2447	1609	3757	346	1042	1573	3459	3773	1978	8826	3134	1731	1910	2039	2106
yabQ	b0057	659	1067	1404	1211	387	348	876	825	1490	1682	2419	2872	511	1432	474	1413
yabO	b0058	2328	1764	4857	3249	1152	1113	4032	4179	4392	5663	6032	5500	1918	2653	2358	3357
hepA	b0059	761	939	908	1515	480	1022	997	1145	2978	2015	4617	2599	1324	1637	1793	2816
polB	b0060	1499	2515	2847	3110	1008	1368	3295	3756	7255	4844	8261	4789	2759	2660	2825	3207
araD	b0061	601	1185	595	1234	316	831	195	522	3289	1186	2593	1511	1027	1317	1156	1601
araA	b0062	182	188	673	931	331	502	1594	2215	545	884	2085	1235	1323	1659	412	1315
araB	b0063	695	2444	535	1525	440	1425	825	2467	4439	1542	3589	2125	1505	1472	2038	1811
araC	b0064	1021	2937	1221	3893	547	849	1979	2537	4881	2143	6999	2683	1665	1777	2249	2420
yabI	b0065	433	698	1245	1790	448	743	772	757	1719	1096	2230	2028	1557	1633	1189	1213
yabJ	b0066	836	1338	305	598	433	930	1426	2803	2269	1709	3722	2041	1888	1917	1406	1819
yabK	b0067	733	1688	1299	1689	705	1163	806	1465	3518	2621	6372	3668	2392	2455	1675	2524
tbpA	b0068	1545	1856	1496	1411	827	1007	884	1108	3889	3461	4972	3368	1972	2617	2242	3930
yabN	b0069	856	1775	1357	2393	578	1314	1554	2774	3092	1895	6975	2526	2560	2742	2849	2797
yabM	b0070	342	451	313	289	278	482	1080	1440	1505	1072	571	878	341	1563	278	1183
leuD	b0071	510	1737	861	2518	382	1339	760	1878	5622	1574	6693	2443	185	985	906	1357
leuC	b0072	905	2017	1252	1621	643	1524	1117	2342	3715	2002	4959	2109	1974	2208	3234	3707
leuB	b0073	1206	1938	1018	1913	547	1561	1015	1488	3130	2030	4937	2186	1551	1828	1433	1978
leuA	b0074	946	2262	100	43	439	1350	2074	4193	4083	1965	5068	2483	1958	2115	2500	2523
leuL	b0075	573	793	504	651	381	513	699	800	1439	2795	2973	2477	837	1634	965	2693
leuO	b0076	627	1693	474	1296	345	993	1070	2868	3174	1619	4171	1901	1596	1842	1700	1800
ilvI	b0077	663	1951	1159	2415	976	1860	1257	2087	5453	2850	8166	2260	2237	2934	1899	3220
ilvH	b0078	869	1632	988	1386	549	1106	2153	5238	2535	1364	5954	2015	1418	1710	2628	2806
fruL	b0079	356	762	1753	1511	997	1214	4695	3020	2295	1689	3226	2401	1493	1928	1634	3161
fruR	b0080	440	218	1582	1684	797	439	1652	1814	4359	5259	1146	3139	1326	2692	1860	4740
yabB	b0081	1456	2687	2139	2166	712	1200	1018	1439	4459	3310	8516	4633	2521	2104	1598	2139
yabC	b0082	2055	2978	2367	1821	850	1181	960	1464	3070	2253	5089	2935	1669	1972	1775	2363
ftsL	b0083	825	1126	1512	1660	533	1156	779	1400	6824	3416	3223	2480	2271	2075	1455	1499
ftsI	b0084	1541	1673	2016	1523	1048	1283	2010	2871	3418	3158	4759	3622	1875	2800	1867	3296
murE	b0085	1292	1446	1663	1296	922	1480	1704	2554	4897	3425	5403	3604	1859	2307	1996	2746
murF	b0086	781	1389	1229	1297	654	1219	855	1210	2413	2232	6086	3080	1880	2365	1963	2642
mraY	b0087	579	1429	977	1906	950	948	2135	1431	3180	1744	2881	5458	1101	1444	1830	1841
murD	b0088	665	1212	1216	1345	573	1074	1036	1389	2376	2182	5583	3070	1565	2097	2114	2800
ftsW	b0089	1371	881	2755	880	1566	1142	758	546	1114	2460	2535	4626	780	2584	867	2398
murG	b0090	1165	1562	1251	1150	817	1552	318	70	4529	2971	4907	2945	2353	2056	2040	2598
murC	b0091	865	1405	1824	1831	727	1267	1184	1640	3096	2436	5158	2954	1888	2201	2304	2988
ddlB	b0092	1448	1518	1311	1106	714	887	2042	2816	4255	3329	4347	3587	1454	2118	1270	2697
ftsQ	b0093	1662	1591	1885	1212	966	891	2482	2083	2720	2871	4520	3910	1421	2613	1642	3573
ftsA	b0094	1397	961	3005	1438	1483	916	2062	1094	2913	4546	4520	7286	1278	5416	1102	5503
ftsZ	b0095	6298	2450	4541	1455	4092	1274	14487	3627	4273	9150	5988	12032	1906	5674	2155	12271
lpxC	b0096	4043	1443	5497	1304	1582	638	6911	2271	2111	6788	3585	9829	1386	5123	1485	6218
secA	b0098	3835	3957	3137	2415	883	1499	2870	3351	4402	3472	5305	4157	1906	3235	2416	2784
mutT	b0099	1660	1707	1665	1453	822	965	1360	1874	4096	2426	6908	4409	1347	1382	1715	2692
yacG	b0101	745	1382	851	870	540	761	1465	1756	1803	1604	2434	1959	754	1432	1235	2032
yacF	b0102	518	1301	1047	1453	419	1024	933	1303	2872	2042	4121	2336	1169	2013	1003	1972
yacE	b0103	906	1767	2671	3086	637	1632	1100	2156	5660	2391	8022	3173	3035	2428	2436	2316
guaC	b0104	1256	2504	1228	1957	671	851	2853	3673	4417	2720	5248	2965	2267	2753	2561	3583
hofC	b0106	633	1627	332	1343	381	1084	647	2624	4369	1404	5147	1875	2127	1726	1960	1961
hofB	b0107	707	1727	974	1774	602	807	1157	1903	2995	2202	4908	2212	1551	2456	1278	2574
ppdD	b0108	805	1926	617	1347	481	965	1952	4846	2808	1407	4884	1735	1513	1763	1628	1975
nadC	b0109	1221	1807	1333	1649	511	989	741	1321	3355	2498	4905	1980	1728	2150	1309	2032
ampD	b0110	1270	2328	491	594	368	862	837	1260	2723	2399	5344	2057	1637	2139	1208	1746
ampE	b0111	1101	1964	490	1245	491	1090	1348	2981	2946	1879	5098	2298	1846	1919	1555	1669
aroP	b0112	704	1541	970	1926	456	1363	1233	2145	3177	1651	4154	2277	1571	2314	2428	2347
pdhR	b0113	892	1385	2197	1830	1000	1170	2505	2346	3278	2379	7024	4603	2315	2750	2222	2936
aceE	b0114	4884	1489	8419	3151	8113	1652	23760	3669	5740	16240	3511	8934	2561	10367	3904	25123
aceF	b0115	3591	1853	7366	2420	5896	1359	11725	2760	4953	8835	4138	6372	2612	10389	2170	11002
lpdA	b0116	8473	1817	6075	1090	5262	1114	17051	2948	2697	8170	3966	11204	1619	7769	960	9300
yacH	b0117	1218	2927	1498	2661	588	1568	1046	2385	5301	2915	7473	3072	2721	2869	1836	2318
acnB	b0118	2518	2178	3409	1793	3170	1280	4703	1732	2804	3963	7023	7229	1838	5374	1875	6583
yacL	b0119	1826	1380	1782	1132	894	956	3768	3319	2364	3041	4514	5400	1218	1992	1771	4481
speD	b0120	2768	1815	3799	1662	3297	1026	8000	1940	2731	3957	4838	5515	1390	4856	1634	7330
speE	b0121	2602	1206	7622	2334	7548	1215	22340	3159	5122	10182	4093	8011	1851	6842	2383	21688
yacC	b0122	801	1648	702	1063	519	867	1452	1790	2199	1321	3567	1952	1226	2062	1166	2000
gcd	b0124	930	1358	640	978	520	1171	541	1481	4583	1729	5389	1973	1836	1420	1239	1644
hpt	b0125	2606	2524	2202	1771	1072	1376	2629	3302	3859	3087	5558	4248	2138	2126	2801	4471
yadF	b0126	1426	1776	1164	1065	765	1473	444	986	4101	3898	4811	3898	1695	1903	1344	1946
yadG	b0127	2341	2145	1829	1350	809	1337	88	34	5008	4410	6368	4490	1559	1951	1309	2139
yadH	b0128	1678	3132	1759	2650	545	1285	1791	3634	3844	2210	7594	3344	2101	2120	2641	2602
yadI	b0129	1050	2359	745	1567	475	1068	755	1562	2244	1250	4297	1893	1202	1505	2099	1975
yadE	b0130	482	1029	873	775	379	657	952	2053	1836	1559	2384	1997	1555	1721	659	1185
panD	b0131	1968	2654	2299	1959	446	908	2271	3416	2997	1971	8131	4525	2829	3032	2649	2533
yadD	b0132	1045	2829	1984	3356	466	1095	1548	3336	3648	1716	6698	2630	1342	1666	1384	1864
panC	b0133	1784	3039	2198	2945	784	1449	1414	1855	6194	3235	8112	2803	2687	2171	2391	2507
panB	b0134	1164	1733	2096	2550	464	949	1710	2497	3159	2246	5912	3050	1770	1957	2864	2970
yadC	b0135	1367	2220	1256	2531	790	1699	1450	1420	2486	2157	3273	1799	1152	2062	1417	2373
yadK	b0136	956	2810	643	2172	349	1209	1618	2746	2906	1523	4556	2120	1746	2164	1997	2250
yadL	b0137	546	2149	918	3283	447	1645	1230	4003	8111	1929	6394	2218	2548	1844	2464	1631
yadM	b0138	589	1958	1243	3209	517	1260	1348	2893	3650	1642	8222	2573	1623	2011	2201	2677
htrE	b0139	460	3014	1157	5065	291	1476	876	2255	3653	1436	8793	1714	1717	1481	2122	2127
ecpD	b0140	384	2158	875	2382	307	937	914	3228	3260	2049	4432	1438	1316	1559	1611	1858
yadN	b0141	363	1473	670	2148	386	1209	595	1569	5113	1564	2844	1244	1825	1857	1499	1834
folK	b0142	1169	3054	1090	2946	401	1282	741	1776	5422	2559	5893	2818	2056	1787	1722	1617
pcnB	b0143	2167	1697	2058	1452	889	1718	1831	3696	6813	5965	5441	4576	2364	3036	1594	2899
yadB	b0144	6004	248	5598	462	2761	280	19093	1387	1285	13469	608	6996	408	4523	372	4577
dksA	b0145	2711	2078	4135	2164	2834	903	7554	3288	3651	4237	7341	6800	2608	5531	2898	6788
sfsA	b0146	2596	1430	2105	1043	1709	763	1757	1475	1755	3494	3833	5666	972	2556	886	3014
yadP	b0147	409	1123	810	1510	289	760	570	1090	3181	1679	4528	2795	1087	1547	1081	1251
mrcB	b0149	659	826	680	1066	247	418	709	901	1867	1448	2337	1551	490	1194	773	1494
fhuA	b0150	923	2167	1256	2054	489	1052	1321	3334	3489	2441	4522	2648	2286	2001	2011	2201
fhuC	b0151	1183	1612	1655	1943	681	1565	868	1418	3688	2655	5753	2612	2345	2055	1965	1966
fhuD	b0152	562	1575	608	1560	419	877	960	3133	2659	1730	4122	1844	1893	2113	1975	2409
fhuB	b0153	647	1878	1068	1772	396	1099	644	2366	4285	2522	6403	2141	1582	1649	1682	1441
hemL	b0154	1670	1928	4141	3648	941	1221	3631	3789	4324	3887	6512	3823	2729	3091	2724	3396
yadQ	b0155	1834	2931	1439	1965	651	1238	1086	3364	2948	1675	6729	3601	1613	2722	1330	1717
yadS	b0157	433	695	1221	1707	435	735	702	897	2047	1123	2446	2275	1826	1690	1379	1317
yadT	b0158	1264	2636	1596	2600	434	1248	1659	4133	3507	1908	9428	3385	2568	2210	2452	2290
pfs	b0159	1519	2455	2840	2065	725	1094	1102	1489	3629	3504	6742	5536	2349	2256	2098	2510
dgt	b0160	618	2259	1408	2788	639	1696	1605	2499	6275	2147	7871	3458	2932	2238	2753	2010
htrA	b0161	1025	1434	1885	1476	973	1027	2727	2438	2581	2477	3913	2668	1446	2038	1505	2730
yaeG	b0162	751	1495	1634	2212	684	1226	2353	3255	5887	2093	8763	3313	2462	2321	2335	1979
yaeH	b0163	1246	814	1763	1991	811	1132	1622	2247	2224	2945	2303	2832	1777	2413	2012	2931
yaeI	b0164	1101	1823	615	1889	547	1290	904	2201	3842	1593	3994	1653	1342	1286	2825	1824
b0165	b0165	739	1686	1227	1374	535	1041	1147	2116	1823	2325	3532	2004	1417	1520	2162	2854
dapD	b0166	1452	1009	1930	1522	532	674	948	1219	2916	2595	5042	2916	1334	1876	1232	2756
glnD	b0167	1157	2660	2392	3077	487	2007	2049	5685	8316	3281	9002	2682	2935	2124	4103	2695
map	b0168	574	593	4121	2600	488	576	4046	3006	5390	5983	1080	1848	1573	2457	2006	5517
rpsB	b0169	14838	1126	32840	1688	14235	1350	23381	2112	3240	24459	3226	17510	2083	22272	1742	22420
tsf	b0170	10453	864	28764	2274	15724	1128	32961	2713	2506	29663	3235	33263	997	9349	2119	37356
pyrH	b0171	8413	1799	20117	2530	3493	1090	18675	4343	2747	8708	3182	11319	1735	4365	2285	8329
frr	b0172	6287	1521	13755	1936	3059	1333	7694	2103	2781	9083	4797	12031	2101	5622	2170	6269
yaeM	b0173	2063	1665	1652	1099	764	1459	2618	3282	4738	5475	6701	6175	1881	2193	1922	2829
b0174	b0174	2197	2312	1886	1588	907	1556	1632	3382	4018	3508	5885	3963	2857	2460	2150	2713
yaeL	b0176	1488	2423	2450	2187	690	1049	1688	2904	3882	3377	5266	4212	1964	2530	1792	2715
b0177	b0177	3250	3028	3291	2347	1002	1718	62	32	6664	5260	7040	5503	2201	2330	3337	4228
hlpA	b0178	1097	869	1525	765	1251	787	2493	2440	1448	2942	2535	3578	1258	2195	1033	2935
lpxD	b0179	1169	1412	1617	1308	808	1115	927	1126	2397	2498	6063	4133	1637	2131	1797	2867
fabZ	b0180	899	955	3237	2177	929	1173	3286	2461	5249	5338	3248	3040	1930	3200	2128	3778
lpxA	b0181	935	925	1264	1049	758	1203	1529	1918	2435	2229	3428	2803	1322	2240	1481	2482
lpxB	b0182	694	1603	161	60	675	1330	847	1318	2636	2400	6394	3120	1978	2269	1982	2634
rnhB	b0183	928	2354	1419	2078	497	1179	997	2067	5683	2968	3732	2073	2448	2200	1883	1820
dnaE	b0184	1388	2545	1989	2969	643	1871	2254	5770	6765	3555	8010	3479	3116	2529	3503	3332
accA	b0185	1284	1721	3216	2741	948	1394	2425	3008	4297	3388	7136	4749	2419	2328	2102	2068
ldcC	b0186	537	381	263	285	359	411	76	33	1238	1472	934	1316	443	1631	415	1320
b0187	b0187	743	1691	1223	2242	462	797	974	2592	3265	2309	5695	3377	1325	1844	2462	2922
mesJ	b0188	644	1578	1307	2581	487	1246	1770	3748	5025	2565	5734	2065	2489	2265	3885	3050
yaeO	b0189	936	1336	606	999	538	782	853	1059	2264	1268	3121	1604	625	1283	1433	1511
yaeQ	b0190	807	2307	1125	2719	583	1084	1281	3749	3395	2003	4395	1983	2219	1799	2521	2602
yaeJ	b0191	1137	2385	945	1086	661	1256	1420	2455	2718	1675	4212	2351	1612	1819	1376	1667
cutF	b0192	790	2255	2874	3185	732	1736	1142	2469	6180	2925	7046	2125	3594	2508	2867	2650
yaeF	b0193	1017	1787	1159	2004	484	1192	875	1496	2230	1760	10241	2856	1912	2099	1977	2176
proS	b0194	1872	1412	4446	2674	1159	1733	3651	4253	3602	4634	5620	5364	2063	2907	4345	4843
yaeB	b0195	745	937	649	755	630	1059	1210	1461	1534	1058	3734	2369	1836	2367	1268	2115
rcsF	b0196	1234	1050	926	709	595	1108	1178	1957	3706	3120	4198	2873	1358	1709	1955	2564
yaeC	b0197	667	1525	1203	1787	570	1005	1151	1630	2688	1882	6651	3354	1545	2036	2181	2810
yaeE	b0198	427	1238	745	1588	720	1165	1251	3159	1747	1001	2788	1341	1822	2329	1414	1492
abc	b0199	711	2307	737	1538	411	900	1519	3391	2813	1548	4423	1855	1235	1552	2591	3019
yaeD	b0200	1617	2575	3695	3487	1507	1383	3908	2323	3954	3041	7840	8488	2661	5267	2391	4050
yafB	b0207	392	1240	2432	3014	472	1635	2471	3394	7197	3965	4590	2545	1576	2472	2604	3266
yafC	b0208	519	1160	628	868	300	786	730	1377	2203	1448	2488	1325	1179	1439	787	1299
yafD	b0209	538	1997	656	1925	427	1493	654	1323	2753	1575	7651	2408	1592	1729	1777	1743
yafE	b0210	741	2592	1069	1670	640	1680	1607	2788	2111	1161	7290	2521	1981	2241	1370	1576
dniR	b0211	714	1316	77	40	483	951	1157	2053	2188	1820	3793	2764	1542	2196	1273	2081
b0212	b0212	495	1479	629	1175	418	1753	59	32	3742	1282	6711	2133	1425	1564	1409	1468
b0213	b0213	637	2295	409	319	306	808	641	1362	2246	1455	6579	2485	946	1456	1425	1759
rnhA	b0214	485	1575	984	2272	328	1272	605	1871	5754	2086	4562	1618	2142	1775	2260	1644
dnaQ	b0215	685	1355	581	984	442	1011	2133	3644	2725	1414	4847	2137	1292	1807	1803	2328
b0217	b0217	529	2830	1400	4505	532	1587	1633	3110	6230	2612	6702	1813	2021	1902	2705	2416
b0218	b0218	943	2517	808	1065	449	1235	1262	2452	3522	1472	5684	1981	1430	1849	1455	1731
b0219	b0219	556	1854	2340	3173	462	1854	1555	3417	5218	1947	4969	1722	2184	2820	2611	1941
b0220	b0220	1972	2820	1926	1406	497	811	880	1709	2313	2044	8642	4144	1232	1651	2239	2062
b0221	b0221	641	2889	1033	2790	614	1739	1266	4768	9606	2164	10001	2099	2922	2028	3030	1938
gmhA	b0222	664	1786	1111	1280	489	1482	1983	3200	3304	1698	4221	1847	2233	1840	1583	1756
yafJ	b0223	989	1758	763	968	623	1340	969	2870	5314	2184	5487	2317	1731	1601	1572	2034
yafK	b0224	1146	1897	706	1509	429	965	1077	2608	2897	1520	6370	2787	2657	1737	2163	1847
yafQ	b0225	649	1583	825	1705	470	1007	1182	1956	2302	1614	3623	1958	1280	1607	1744	2766
dinJ	b0226	356	487	212	183	439	571	499	457	889	939	2999	1289	558	1217	669	1233
yafL	b0227	1127	1868	526	845	593	1292	914	1181	1209	1403	4580	2239	1109	1673	1644	1943
yafM	b0228	708	2112	1274	2291	458	914	1291	3362	3212	1927	4856	2713	1186	1610	1454	1907
fhiA	b0229	607	1943	775	2582	429	1475	1532	3553	4875	1877	7815	2105	2861	2484	3332	2978
mbhA	b0230	622	2493	997	2222	362	1206	705	1888	6541	2172	4119	1358	2285	1856	1951	1634
dinP	b0231	1927	1995	1224	1706	338	1008	783	1963	3957	1923	7339	3735	2575	1747	2107	2291
yafN	b0232	2067	3587	1257	2134	609	923	1059	2289	2886	1885	5067	3346	1441	1750	2575	2932
yafO	b0233	1216	1334	626	1313	458	481	978	1376	1864	1181	2793	1571	489	1341	1557	1558
yafP	b0234	1372	3194	1725	3119	2136	1543	1803	2087	3925	3260	3929	2240	1552	6099	2424	4057
b0235	b0235	577	888	574	731	561	1108	1210	2248	2595	1412	3781	1890	1358	1702	1074	1512
prfH	b0236	840	1387	1857	2243	905	1394	1560	2622	5204	2261	3523	3172	2082	2018	2288	2287
pepD	b0237	1349	1231	4999	4206	2105	2527	4418	3403	13441	10873	5418	5584	1622	3807	3126	7393
gpt	b0238	2276	3947	1876	1455	859	842	1672	1949	2095	2269	4424	4365	1540	3539	1690	3671
yafA	b0239	673	1861	1018	1616	489	1140	715	1102	2156	1795	5558	2429	1668	1789	1714	2130
crl	b0240	1863	2782	2725	1823	1151	965	1581	1821	1990	2204	7810	4818	1476	2435	1996	3629
phoE	b0241	870	1901	630	1437	452	1197	1507	3084	4561	1854	4670	2245	1573	1520	1746	1852
proB	b0242	939	1314	1918	2251	735	1527	1311	1735	5769	2907	7045	3363	2392	1770	2479	2422
proA	b0243	1024	1571	1677	2355	518	1077	2286	3507	3509	2501	7120	3133	3124	3465	3363	3250
b0245	b0245	1296	1745	636	824	711	1301	1425	2502	2596	1512	6350	2562	2395	2657	1363	2399
[truncated: 3,917 more rows]

## Sheet: Wild type 30 min
Additional data file 1. Table of the intensities used in a spatial pattern analysis of transcription of MG1655 wild type in LB with norfloxacin for 30 min
[truncated: 4,144 more rows]

[truncated: 4 more sheets: GyrA binding in WT, GyrA binding in GyrAD82G, Wild type in M9, Transcription GyrAD82G vs. WT]
